# Supplementary material for: IoT and Engagement in the Ubiquitous Museum
Source: Sensors (Basel). 2019 Mar 21;19(6):1387. doi: 10.3390/s19061387 (PMC6470879; doi:10.3390/s19061387)
Supplement: Supplementary file 1 [file sensors-19-01387-s001.zip]

Archive with 16 entries (12 files):
- Supplementary_Material/
- Supplementary_Material/SI-1_Dataset/
- Supplementary_Material/SI-1_Dataset/.DS_Store
- Supplementary_Material/SI-1_Dataset/Beacons_Dataset.xlsx
- Supplementary_Material/SI-1_Dataset/SM1_Notes.rtf
- Supplementary_Material/SI-2_Content_Complexity/
- Supplementary_Material/SI-2_Content_Complexity/.DS_Store
- Supplementary_Material/SI-2_Content_Complexity/Areas_Gradara.xlsx
- Supplementary_Material/SI-2_Content_Complexity/Areas_Gradara_1.xlsx
- Supplementary_Material/SI-2_Content_Complexity/SM2_Notes.rtf
- Supplementary_Material/SI-3_q_Values/
- Supplementary_Material/SI-3_q_Values/q_values.pdf
- Supplementary_Material/SI-3_q_Values/SM3_Notes.rtf
- Supplementary_Material/SI-4.pdf
- Supplementary_Material/SI-5.pdf
- Supplementary_Material/SI-6.pdf
