# Supplementary material for: IoT and Engagement in the Ubiquitous Museum
Source: Sensors (Basel). 2019 Mar 21;19(6):1387. doi: 10.3390/s19061387 (PMC6470879; doi:10.3390/s19061387)
Supplement: Supplementary file 1 [file sensors-19-01387-s001.zip › Supplementary_Material/SI-1_Dataset/Beacons_Dataset.xlsx]

## Sheet: rocca_merged
deviceId (S)	enterTime (S)	exitTime (S)	timeStamp (S)	zoneId (S)
1115fbe254443602	2017-03-10 16:21:53	2017-03-10 16:22:04	2017-03-10 16:22:34	sala-di-giustizia
1115fbe254443602	2017-03-10 16:22:04	2017-03-10 16:22:53	2017-03-10 16:23:34	camera-di-francesca
1115fbe254443602	2017-03-10 16:24:52	2017-03-10 16:26:30	2017-03-10 16:26:34	camera-di-francesca
1115fbe254443602	2017-03-10 16:26:30	2017-03-10 16:26:36	2017-03-10 16:27:34	sala-di-giustizia
1115fbe254443602	2017-03-10 16:26:36	2017-03-10 16:26:56	2017-03-10 16:27:34	sala-del-consiglio
1115fbe254443602	2017-03-10 16:26:56	2017-03-10 16:27:02	2017-03-10 16:27:35	sala-di-giustizia
1115fbe254443602	2017-03-10 16:27:02	2017-03-10 16:27:28	2017-03-10 16:27:35	sala-del-consiglio
1115fbe254443602	2017-03-10 16:27:28	2017-03-10 16:27:39	2017-03-10 16:28:34	camera-di-francesca
1115fbe254443602	2017-03-10 16:27:39	2017-03-10 16:34:45	2017-03-10 16:35:34	sala-di-giustizia
1115fbe254443602	2017-03-10 16:34:45	2017-03-10 16:35:42	2017-03-10 16:36:34	camera-di-francesca
1115fbe254443602	2017-03-10 17:09:35	2017-03-10 17:10:44	2017-03-10 17:11:11	sala-di-giustizia
1115fbe254443602	2017-03-10 17:10:44	2017-03-10 17:10:48	2017-03-10 17:11:21	sala-sigismondo-isotta
1115fbe254443602	2017-03-10 17:10:48	2017-03-10 17:11:27	2017-03-13 10:40:04	sala-di-giustizia
ce11160ba2d1182b05	2017-03-13 12:14:07	2017-03-13 12:14:08	2017-03-13 13:55:25	sala-dei-putti
ce11160ba2d1182b05	2017-03-13 12:14:08	2017-03-13 12:14:09	2017-03-13 13:55:27	sala-rossa
ce11160ba2d1182b05	2017-03-13 12:14:09	2017-03-13 13:52:47	2017-03-13 13:55:27	sala-del-cardinale
ce11160ba2d1182b05	2017-03-13 13:52:47	2017-03-13 13:52:53	2017-03-13 13:55:28	sala-dei-putti
ce11160ba2d1182b05	2017-03-13 13:52:53	2017-03-13 13:54:39	2017-03-13 13:55:28	sala-rossa
ce11160ba2d1182b05	2017-03-13 13:54:39	2017-03-13 13:55:07	2017-03-13 13:55:29	sala-rossa
ce11160ba2d1182b05	2017-03-13 13:55:07	2017-03-13 13:55:13	2017-03-13 13:55:29	sala-dei-putti
ce11160ba2d1182b05	2017-03-13 13:55:13	2017-03-13 13:55:24	2017-03-13 13:55:30	sala-rossa
ce11160ba2d1182b05	2017-03-13 13:55:24	2017-03-13 13:55:41	2017-03-13 13:56:25	sala-dei-putti
ce11160ba2d1182b05	2017-03-13 13:55:41	2017-03-13 13:56:07	2017-03-13 13:56:25	sala-rossa
ce11160ba2d1182b05	2017-03-13 13:56:07	2017-03-13 13:56:44	2017-03-13 14:51:54	sala-dei-putti
ce11160ba2d1182b05	2017-03-13 13:56:44	2017-03-13 13:56:58	2017-03-13 14:51:56	sala-del-cardinale
ce11160ba2d1182b05	2017-03-13 13:56:58	2017-03-13 13:57:04	2017-03-13 14:51:56	sala-dei-putti
ce11160ba2d1182b05	2017-03-13 13:57:04	2017-03-13 14:51:07	2017-03-13 14:51:57	sala-del-cardinale
ce11160ba2d1182b05	2017-03-13 14:51:07	2017-03-13 14:51:18	2017-03-13 14:51:57	sala-del-cardinale
ce11160ba2d1182b05	2017-03-13 14:51:18	2017-03-13 14:54:01	2017-03-13 14:54:54	sala-rossa
ce11160ba2d1182b05	2017-03-13 14:54:01	2017-03-13 14:54:45	2017-03-13 14:54:54	sala-del-cardinale
ce11160ba2d1182b05	2017-03-13 14:54:45	2017-03-13 15:46:05	2017-03-13 15:46:51	sala-rossa
ce11160ba2d1182b05	2017-03-13 15:46:05	2017-03-13 15:46:08	2017-03-13 15:46:53	sala-rossa
ce11160ba2d1182b05	2017-03-13 15:46:08	2017-03-13 15:46:12	2017-03-13 15:46:53	sala-dei-putti
ce11160ba2d1182b05	2017-03-13 15:46:12	2017-03-13 15:46:24	2017-03-13 15:46:54	sala-del-cardinale
ce11160ba2d1182b05	2017-03-13 15:46:24	2017-03-13 15:46:41	2017-03-13 15:46:54	sala-rossa
ce11160ba2d1182b05	2017-03-13 15:46:41	2017-03-13 15:46:45	2017-03-13 15:46:55	sala-dei-putti
ce11160ba2d1182b05	2017-03-13 15:46:45	2017-03-13 15:46:49	2017-03-13 15:46:55	sala-rossa
ce11160ba2d1182b05	2017-03-13 15:46:49	2017-03-13 15:47:13	2017-03-13 15:47:51	sala-del-cardinale
ce11160ba2d1182b05	2017-03-13 15:47:13	2017-03-13 15:47:29	2017-03-13 15:47:52	sala-rossa
ce11160ba2d1182b05	2017-03-13 15:47:29	2017-03-13 15:47:38	2017-03-13 15:47:52	sala-del-cardinale
ce11160ba2d1182b05	2017-03-13 15:47:38	2017-03-13 15:48:13	2017-03-23 15:22:34	sala-rossa
ce11160ba2d1182b05	2017-03-13 15:48:13	2017-03-13 15:48:23	2017-03-23 15:22:36	sala-del-cardinale
ce11160ba2d1182b05	2017-03-13 15:48:23	2017-03-13 15:49:33	2017-03-23 15:22:36	sala-rossa
ce11160ba2d1182b05	2017-03-13 15:49:33	2017-03-13 15:49:34	2017-03-23 15:22:37	sala-del-cardinale
1115fbe254443602	2017-03-13 18:42:38	2017-03-13 18:42:50	2017-03-13 18:43:24	sala-di-giustizia
1115fbe254443602	2017-03-13 18:42:50	2017-03-13 18:42:56	2017-03-13 18:43:26	camera-di-francesca
1115fbe254443602	2017-03-13 18:42:56	2017-03-13 18:48:05	2017-03-14 09:06:35	sala-di-giustizia
1115fbe254443602	2017-03-13 18:48:05	2017-03-13 18:48:26	2017-03-14 09:06:37	sala-sigismondo-isotta
8F036288-E01F-4E8D-8AD1-6DD01ED5D8DE	2017-03-14 15:59:06	2017-03-14 15:59:12	2017-03-14 16:02:38	sala-sigismondo-isotta
8F036288-E01F-4E8D-8AD1-6DD01ED5D8DE	2017-03-14 15:59:12	2017-03-14 16:00:06	2017-03-14 16:02:39	sala-di-tortura
8F036288-E01F-4E8D-8AD1-6DD01ED5D8DE	2017-03-14 16:00:06	2017-03-14 16:02:09	2017-03-14 16:02:41	sala-del-mastio
8F036288-E01F-4E8D-8AD1-6DD01ED5D8DE	2017-03-14 16:02:09	2017-03-14 16:02:21	2017-03-14 16:02:41	sala-sigismondo-isotta
8F036288-E01F-4E8D-8AD1-6DD01ED5D8DE	2017-03-14 16:02:21	2017-03-14 16:02:41	2017-03-14 16:22:42	sala-del-mastio
8F036288-E01F-4E8D-8AD1-6DD01ED5D8DE	2017-03-14 16:02:41	2017-03-14 16:04:16	2017-03-14 16:22:46	sala-sigismondo-isotta
8F036288-E01F-4E8D-8AD1-6DD01ED5D8DE	2017-03-14 16:04:16	2017-03-14 16:08:42	2017-03-14 16:22:46	sala-di-tortura
D121763B-1657-49C9-BE00-96C84BA71324	2017-03-14 16:08:31	2017-03-14 16:09:16	2017-03-14 16:09:37	sala-sigismondo-isotta
8F036288-E01F-4E8D-8AD1-6DD01ED5D8DE	2017-03-14 16:08:42	2017-03-14 16:22:50	2017-03-14 16:24:08	sala-sigismondo-isotta
D121763B-1657-49C9-BE00-96C84BA71324	2017-03-14 16:09:16	2017-03-14 16:13:48	2017-03-14 16:14:37	sala-di-tortura
8F036288-E01F-4E8D-8AD1-6DD01ED5D8DE	2017-03-14 16:22:50	2017-03-14 16:23:15	2017-03-14 16:24:09	sala-di-tortura
8F036288-E01F-4E8D-8AD1-6DD01ED5D8DE	2017-03-14 16:23:15	2017-03-14 16:23:51	2017-03-14 16:24:09	sala-di-tortura
8F036288-E01F-4E8D-8AD1-6DD01ED5D8DE	2017-03-14 16:23:51	2017-03-14 16:27:18	2017-03-14 16:28:09	sala-sigismondo-isotta
8F036288-E01F-4E8D-8AD1-6DD01ED5D8DE	2017-03-14 16:27:18	2017-03-14 16:28:52	2017-03-14 16:29:09	sala-sigismondo-isotta
8F036288-E01F-4E8D-8AD1-6DD01ED5D8DE	2017-03-14 16:28:52	2017-03-14 16:30:11	2017-03-14 16:32:28	sala-di-tortura
8F036288-E01F-4E8D-8AD1-6DD01ED5D8DE	2017-03-14 16:33:38	2017-03-14 16:34:34	2017-03-14 16:40:54	sala-di-tortura
8F036288-E01F-4E8D-8AD1-6DD01ED5D8DE	2017-03-14 16:39:57	2017-03-14 16:41:44	2017-03-14 16:41:54	sala-del-mastio
8F036288-E01F-4E8D-8AD1-6DD01ED5D8DE	2017-03-14 16:41:44	2017-03-14 16:42:50	2017-03-14 16:47:10	sala-di-tortura
8F036288-E01F-4E8D-8AD1-6DD01ED5D8DE	2017-03-14 16:46:17	2017-03-14 16:47:36	2017-03-14 16:57:19	sala-sigismondo-isotta
8F036288-E01F-4E8D-8AD1-6DD01ED5D8DE	2017-03-14 16:47:36	2017-03-14 16:49:02	2017-03-14 16:57:21	sala-di-tortura
8F036288-E01F-4E8D-8AD1-6DD01ED5D8DE	2017-03-14 16:49:02	2017-03-14 16:49:45	2017-03-14 16:57:21	sala-sigismondo-isotta
8F036288-E01F-4E8D-8AD1-6DD01ED5D8DE	2017-03-14 16:49:45	2017-03-14 16:51:47	2017-03-14 16:57:21	sala-di-tortura
8F036288-E01F-4E8D-8AD1-6DD01ED5D8DE	2017-03-14 16:51:47	2017-03-14 16:56:26	2017-03-14 16:57:22	sala-di-tortura
8F036288-E01F-4E8D-8AD1-6DD01ED5D8DE	2017-03-14 16:56:26	2017-03-14 17:07:39	2017-03-14 17:08:30	sala-di-tortura
8F036288-E01F-4E8D-8AD1-6DD01ED5D8DE	2017-03-14 17:07:39	2017-03-14 17:09:43	2017-03-14 17:10:30	sala-sigismondo-isotta
8F036288-E01F-4E8D-8AD1-6DD01ED5D8DE	2017-03-14 17:09:43	2017-03-14 17:10:00	2017-03-14 17:10:30	sala-di-tortura
8F036288-E01F-4E8D-8AD1-6DD01ED5D8DE	2017-03-14 17:31:54	2017-03-14 17:32:29	2017-03-14 17:33:49	sala-di-tortura
B21EB868-DCFF-4F51-B7EA-65730B38890E	2017-03-14 17:32:34	2017-03-14 17:44:50	2017-03-14 17:44:50	sala-di-tortura
8F036288-E01F-4E8D-8AD1-6DD01ED5D8DE	2017-03-14 17:32:35	2017-03-14 17:32:55	2017-03-14 17:33:52	sala-di-tortura
8F036288-E01F-4E8D-8AD1-6DD01ED5D8DE	2017-03-14 17:33:58	2017-03-14 17:34:32	2017-03-14 17:34:49	sala-sigismondo-isotta
8F036288-E01F-4E8D-8AD1-6DD01ED5D8DE	2017-03-14 17:34:32	2017-03-14 17:37:00	2017-03-14 17:37:49	sala-del-mastio
8F036288-E01F-4E8D-8AD1-6DD01ED5D8DE	2017-03-14 17:37:07	2017-03-14 17:40:56	2017-03-14 17:41:49	sala-del-mastio
8F036288-E01F-4E8D-8AD1-6DD01ED5D8DE	2017-03-14 17:40:56	2017-03-14 17:41:13	2017-03-14 17:41:50	sala-di-tortura
8F036288-E01F-4E8D-8AD1-6DD01ED5D8DE	2017-03-14 17:41:13	2017-03-14 17:43:47	2017-03-14 17:43:49	sala-del-mastio
8F036288-E01F-4E8D-8AD1-6DD01ED5D8DE	2017-03-14 17:43:47	2017-03-14 17:45:31	2017-03-14 17:45:49	sala-sigismondo-isotta
8F036288-E01F-4E8D-8AD1-6DD01ED5D8DE	2017-03-14 17:45:31	2017-03-14 17:47:08	2017-03-14 17:47:49	sala-del-mastio
8F036288-E01F-4E8D-8AD1-6DD01ED5D8DE	2017-03-14 17:47:08	2017-03-14 18:09:48	2017-03-14 18:10:43	sala-di-tortura
1115fbe254443602	2017-03-17 08:28:31	2017-03-17 08:28:40	2017-03-17 08:29:06	sala-di-tortura
1115fbe254443602	2017-03-17 08:28:40	2017-03-17 08:28:44	2017-03-17 08:29:07	sala-sigismondo-isotta
1115fbe254443602	2017-03-17 08:28:44	2017-03-17 08:29:30	2017-03-17 08:30:13	sala-di-tortura
1115fbe254443602	2017-03-17 08:29:59	2017-03-17 08:30:41	2017-03-17 08:31:29	sala-sigismondo-isotta
1115fbe254443602	2017-03-17 08:31:02	2017-03-17 08:31:43	2017-03-17 08:32:05	sala-del-mastio
1115fbe254443602	2017-03-17 08:32:30	2017-03-17 08:33:58	2017-03-17 08:34:05	sala-del-mastio
B21EB868-DCFF-4F51-B7EA-65730B38890E	2017-03-17 08:34:01	2017-03-17 08:34:18	2017-03-17 08:35:42	sala-di-tortura
B21EB868-DCFF-4F51-B7EA-65730B38890E	2017-03-17 08:34:18	2017-03-17 08:35:42	2017-03-17 08:38:12	sala-sigismondo-isotta
1115fbe254443602	2017-03-17 08:37:57	2017-03-17 08:57:56	2017-03-17 08:58:26	sala-del-mastio
B21EB868-DCFF-4F51-B7EA-65730B38890E	2017-03-17 08:38:15	2017-03-17 09:03:27	2017-03-17 09:11:28	sala-del-mastio
1115fbe254443602	2017-03-17 08:57:56	2017-03-17 08:58:22	2017-03-17 08:58:32	sala-del-mastio
1115fbe254443602	2017-03-17 08:59:08	2017-03-17 09:00:13	2017-03-17 09:01:01	sala-del-mastio
1115fbe254443602	2017-03-17 09:00:13	2017-03-17 09:03:19	2017-03-17 09:04:01	sala-del-mastio
1115fbe254443602	2017-03-17 09:03:19	2017-03-17 09:04:55	2017-03-17 09:05:01	sala-sigismondo-isotta
1115fbe254443602	2017-03-17 09:04:55	2017-03-17 09:11:38	2017-03-17 09:12:01	sala-di-tortura
1115fbe254443602	2017-03-17 09:13:52	2017-03-17 09:15:40	2017-03-17 09:16:01	sala-sigismondo-isotta
8F036288-E01F-4E8D-8AD1-6DD01ED5D8DE	2017-03-17 09:13:57	2017-03-17 09:15:11	2017-03-17 09:15:48	sala-sigismondo-isotta
8F036288-E01F-4E8D-8AD1-6DD01ED5D8DE	2017-03-17 09:30:08	2017-03-17 09:31:14	2017-03-17 09:31:56	sala-sigismondo-isotta
1115fbe254443602	2017-03-17 09:30:09	2017-03-17 09:31:19	2017-03-17 09:32:56	sala-sigismondo-isotta
TA9290J9ZV	2017-03-17 09:30:17	2017-03-17 09:31:05	2017-03-17 09:31:59	sala-sigismondo-isotta
TA9290J9ZV	2017-03-17 09:31:05	2017-03-17 09:33:45	2017-03-17 09:34:30	sala-del-mastio
8F036288-E01F-4E8D-8AD1-6DD01ED5D8DE	2017-03-17 09:31:14	2017-03-17 09:43:42	2017-03-17 09:51:06	sala-del-mastio
1115fbe254443602	2017-03-17 09:31:54	2017-03-17 09:41:06	2017-03-17 09:41:56	sala-del-mastio
B21EB868-DCFF-4F51-B7EA-65730B38890E	2017-03-17 09:37:50	2017-03-17 09:40:59	2017-03-17 09:50:04	sala-del-mastio
B21EB868-DCFF-4F51-B7EA-65730B38890E	2017-03-17 09:41:58	2017-03-17 09:43:46	2017-03-17 09:50:05	sala-sigismondo-isotta
1115fbe254443602	2017-03-17 09:42:01	2017-03-17 09:43:51	2017-03-17 09:43:56	sala-sigismondo-isotta
8F036288-E01F-4E8D-8AD1-6DD01ED5D8DE	2017-03-17 09:43:42	2017-03-17 09:43:43	2017-03-17 09:51:06	sala-di-tortura
8F036288-E01F-4E8D-8AD1-6DD01ED5D8DE	2017-03-17 09:43:43	2017-03-17 09:47:58	2017-03-17 09:51:07	sala-del-mastio
B21EB868-DCFF-4F51-B7EA-65730B38890E	2017-03-17 09:43:46	2017-03-17 09:55:14	2017-03-17 09:55:58	sala-di-tortura
1115fbe254443602	2017-03-17 09:43:51	2017-03-17 09:44:30	2017-03-17 09:44:56	sala-di-tortura
1115fbe254443602	2017-03-17 09:44:30	2017-03-17 09:45:43	2017-03-17 09:45:56	sala-del-mastio
1115fbe254443602	2017-03-17 09:46:49	2017-03-17 09:47:29	2017-03-20 21:17:04	sala-del-mastio
1115fbe254443602	2017-03-17 09:47:29	2017-03-17 09:49:17	2017-03-20 21:17:07	sala-sigismondo-isotta
8F036288-E01F-4E8D-8AD1-6DD01ED5D8DE	2017-03-17 09:47:58	2017-03-17 09:48:37	2017-03-17 09:51:07	sala-sigismondo-isotta
8F036288-E01F-4E8D-8AD1-6DD01ED5D8DE	2017-03-17 09:48:37	2017-03-17 09:48:57	2017-03-17 09:51:07	sala-sigismondo-isotta
8F036288-E01F-4E8D-8AD1-6DD01ED5D8DE	2017-03-17 09:48:57	2017-03-17 09:50:12	2017-03-17 09:51:08	sala-del-mastio
1115fbe254443602	2017-03-17 09:50:09	2017-03-17 09:50:14	2017-03-20 21:17:09	sala-del-mastio
8F036288-E01F-4E8D-8AD1-6DD01ED5D8DE	2017-03-17 09:50:12	2017-03-17 10:34:38	2017-03-17 10:38:40	sala-di-tortura
1115fbe254443602	2017-03-17 09:50:14	2017-03-17 09:51:09	2017-03-20 21:17:11	sala-di-tortura
1115fbe254443602	2017-03-17 09:51:09	2017-03-17 09:52:09	2017-03-20 21:17:12	sala-del-mastio
1115fbe254443602	2017-03-17 09:52:09	2017-03-17 09:53:08	2017-03-20 21:17:12	sala-di-tortura
1115fbe254443602	2017-03-17 09:53:08	2017-03-17 09:53:48	2017-03-20 21:17:12	sala-del-mastio
1115fbe254443602	2017-03-17 09:53:48	2017-03-17 09:54:49	2017-03-20 21:17:13	sala-del-mastio
1115fbe254443602	2017-03-17 09:54:49	2017-03-17 09:58:01	2017-03-20 21:17:13	sala-sigismondo-isotta
B21EB868-DCFF-4F51-B7EA-65730B38890E	2017-03-17 09:55:14	2017-03-17 09:57:07	2017-03-17 10:38:45	sala-sigismondo-isotta
B21EB868-DCFF-4F51-B7EA-65730B38890E	2017-03-17 09:57:34	2017-03-17 13:05:33	2017-03-17 14:03:04	sala-sigismondo-isotta
1115fbe254443602	2017-03-17 09:58:32	2017-03-17 10:02:10	2017-03-20 21:17:13	sala-sigismondo-isotta
1115fbe254443602	2017-03-17 10:03:01	2017-03-17 10:33:02	2017-03-20 21:17:14	sala-sigismondo-isotta
8F036288-E01F-4E8D-8AD1-6DD01ED5D8DE	2017-03-17 10:34:38	2017-03-17 10:34:49	2017-03-17 10:38:41	sala-sigismondo-isotta
8F036288-E01F-4E8D-8AD1-6DD01ED5D8DE	2017-03-17 10:34:49	2017-03-17 10:38:42	2017-03-17 13:09:25	sala-di-tortura
1115fbe254443602	2017-03-17 10:37:51	2017-03-17 10:38:40	2017-03-20 21:17:14	sala-di-tortura
1115fbe254443602	2017-03-17 11:49:18	2017-03-17 15:57:01	2017-03-17 16:00:20	sala-sigismondo-isotta
B21EB868-DCFF-4F51-B7EA-65730B38890E	2017-03-17 13:05:33	2017-03-17 14:03:49	2017-03-20 15:58:33	sala-del-mastio
8F036288-E01F-4E8D-8AD1-6DD01ED5D8DE	2017-03-17 13:09:29	2017-03-17 14:03:23	2017-03-17 15:59:36	sala-del-mastio
1115fbe254443602	2017-03-17 15:57:01	2017-03-17 15:57:41	2017-03-17 16:00:22	poi-4
B21EB868-DCFF-4F51-B7EA-65730B38890E	2017-03-17 15:57:06	2017-03-17 15:57:36	2017-03-20 15:58:34	sala-del-mastio
B21EB868-DCFF-4F51-B7EA-65730B38890E	2017-03-17 15:57:36	2017-03-17 15:57:37	2017-03-20 15:58:34	sala-di-tortura
B21EB868-DCFF-4F51-B7EA-65730B38890E	2017-03-17 15:57:37	2017-03-17 15:57:57	2017-03-20 15:58:35	sala-sigismondo-isotta
8F036288-E01F-4E8D-8AD1-6DD01ED5D8DE	2017-03-17 15:57:40	2017-03-17 15:59:45	2017-03-17 16:04:43	sala-sigismondo-isotta
1115fbe254443602	2017-03-17 15:57:41	2017-03-17 15:59:29	2017-03-17 16:00:22	goodbye
B21EB868-DCFF-4F51-B7EA-65730B38890E	2017-03-17 15:57:56	2017-03-17 16:00:29	2017-03-17 16:01:41	sala-sigismondo-isotta
B21EB868-DCFF-4F51-B7EA-65730B38890E	2017-03-17 15:57:57	2017-03-17 15:59:37	2017-03-20 15:58:35	sala-sigismondo-isotta
1115fbe254443602	2017-03-17 15:59:29	2017-03-17 15:59:48	2017-03-17 16:00:23	welcome
B21EB868-DCFF-4F51-B7EA-65730B38890E	2017-03-17 15:59:37	2017-03-17 15:59:47	2017-03-20 15:58:35	sala-di-tortura
8F036288-E01F-4E8D-8AD1-6DD01ED5D8DE	2017-03-17 15:59:45	2017-03-17 15:59:51	2017-03-17 16:04:44	sala-di-tortura
B21EB868-DCFF-4F51-B7EA-65730B38890E	2017-03-17 15:59:47	2017-03-17 16:00:11	2017-03-20 15:58:36	sala-sigismondo-isotta
1115fbe254443602	2017-03-17 15:59:48	2017-03-17 16:00:36	2017-03-17 16:01:20	goodbye
8F036288-E01F-4E8D-8AD1-6DD01ED5D8DE	2017-03-17 15:59:51	2017-03-17 16:00:22	2017-03-17 16:04:44	sala-sigismondo-isotta
B21EB868-DCFF-4F51-B7EA-65730B38890E	2017-03-17 16:00:11	2017-03-17 16:00:12	2017-03-20 15:58:36	sala-del-mastio
B21EB868-DCFF-4F51-B7EA-65730B38890E	2017-03-17 16:00:12	2017-03-17 16:00:29	2017-03-20 15:58:36	sala-sigismondo-isotta
8F036288-E01F-4E8D-8AD1-6DD01ED5D8DE	2017-03-17 16:00:22	2017-03-17 16:04:46	2017-03-17 16:06:41	sala-del-mastio
B21EB868-DCFF-4F51-B7EA-65730B38890E	2017-03-17 16:00:29	2017-03-17 16:00:30	2017-03-20 15:58:37	sala-del-mastio
B21EB868-DCFF-4F51-B7EA-65730B38890E	2017-03-17 16:00:29	2017-03-17 16:01:45	2017-03-17 16:05:53	sala-del-mastio
B21EB868-DCFF-4F51-B7EA-65730B38890E	2017-03-17 16:00:30	2017-03-17 16:04:17	2017-03-20 15:58:37	sala-sigismondo-isotta
B21EB868-DCFF-4F51-B7EA-65730B38890E	2017-03-17 16:00:30	2017-03-17 16:04:17	2017-03-20 16:21:06	sala-sigismondo-isotta
1115fbe254443602	2017-03-17 16:00:36	2017-03-17 16:01:34	2017-03-17 16:05:37	poi-4
1115fbe254443602	2017-03-17 16:01:34	2017-03-17 16:04:45	2017-03-17 16:05:39	goodbye
B21EB868-DCFF-4F51-B7EA-65730B38890E	2017-03-17 16:01:45	2017-03-17 16:04:18	2017-03-17 16:05:53	sala-sigismondo-isotta
1115fbe254443602	2017-03-17 16:04:45	2017-03-17 16:05:04	2017-03-17 16:05:39	welcome
8F036288-E01F-4E8D-8AD1-6DD01ED5D8DE	2017-03-17 16:04:46	2017-03-17 16:05:22	2017-03-17 16:06:41	sala-di-tortura
1115fbe254443602	2017-03-17 16:05:04	2017-03-17 16:05:18	2017-03-17 16:05:40	goodbye
1115fbe254443602	2017-03-17 16:05:18	2017-03-17 16:05:28	2017-03-17 16:05:40	welcome
8F036288-E01F-4E8D-8AD1-6DD01ED5D8DE	2017-03-17 16:05:28	2017-03-17 16:05:41	2017-03-17 16:06:41	sala-del-mastio
1115fbe254443602	2017-03-17 16:05:28	2017-03-17 16:05:41	2017-03-17 16:06:37	poi-4
B21EB868-DCFF-4F51-B7EA-65730B38890E	2017-03-17 16:05:32	2017-03-17 16:06:07	2017-03-20 16:00:55	sala-del-mastio
1115fbe254443602	2017-03-17 16:05:41	2017-03-17 16:05:50	2017-03-17 16:06:37	goodbye
1115fbe254443602	2017-03-17 16:05:50	2017-03-17 16:06:14	2017-03-17 16:06:38	poi-4
1115fbe254443602	2017-03-17 17:23:04	2017-03-17 17:23:16	2017-03-17 17:23:28	poi-4
1115fbe254443602	2017-03-17 17:23:16	2017-03-17 17:23:30	2017-03-17 17:24:28	goodbye
1115fbe254443602	2017-03-20 15:38:40	2017-03-20 15:46:10	2017-03-20 16:12:56	list-7
B21EB868-DCFF-4F51-B7EA-65730B38890E	2017-03-20 15:41:06	2017-03-20 15:56:38	2017-03-20 15:58:35	sala-del-consiglio
B21EB868-DCFF-4F51-B7EA-65730B38890E	2017-03-20 15:41:07	2017-03-20 15:56:38	2017-03-20 16:00:56	sala-del-consiglio
1115fbe254443602	2017-03-20 15:46:10	2017-03-20 15:50:01	2017-03-20 16:12:58	list-7
1115fbe254443602	2017-03-20 15:50:01	2017-03-20 15:55:53	2017-03-20 16:12:59	list-7
1115fbe254443602	2017-03-20 15:55:53	2017-03-20 15:57:29	2017-03-20 16:12:59	list-7
1115fbe254443602	2017-03-20 15:57:29	2017-03-20 16:00:31	2017-03-20 16:12:59	list-7
B21EB868-DCFF-4F51-B7EA-65730B38890E	2017-03-20 15:58:26	2017-03-20 16:00:56	2017-03-20 16:21:07	sala-del-consiglio
B21EB868-DCFF-4F51-B7EA-65730B38890E	2017-03-20 15:58:26	2017-03-20 16:00:55	2017-03-20 16:21:07	sala-del-consiglio
1115fbe254443602	2017-03-20 16:00:31	2017-03-20 16:12:04	2017-03-20 16:13:00	list-7
B21EB868-DCFF-4F51-B7EA-65730B38890E	2017-03-20 16:01:00	2017-03-20 16:15:46	2017-03-20 16:21:08	sala-del-consiglio
B21EB868-DCFF-4F51-B7EA-65730B38890E	2017-03-20 16:01:04	2017-03-20 16:15:46	2017-03-20 16:21:08	sala-del-consiglio
1115fbe254443602	2017-03-20 16:12:04	2017-03-20 16:16:00	2017-03-20 16:16:04	list-7
1115fbe254443602	2017-03-20 16:20:37	2017-03-20 16:21:11	2017-03-20 16:21:14	list-7
B21EB868-DCFF-4F51-B7EA-65730B38890E	2017-03-20 16:21:11	2017-03-20 19:15:50	2017-03-22 20:55:34	sala-del-mastio
B21EB868-DCFF-4F51-B7EA-65730B38890E	2017-03-20 16:21:11	2017-03-20 19:15:57	2017-03-22 20:55:36	sala-del-mastio
1115fbe254443602	2017-03-20 16:21:11	2017-03-20 16:22:38	2017-03-20 16:23:31	welcome
1115fbe254443602	2017-03-20 16:22:38	2017-03-20 16:22:55	2017-03-20 16:23:36	goodbye
1115fbe254443602	2017-03-20 16:22:55	2017-03-20 16:23:14	2017-03-20 16:23:37	welcome
1115fbe254443602	2017-03-20 16:23:14	2017-03-20 16:23:40	2017-03-20 16:24:31	list-7
1115fbe254443602	2017-03-20 16:23:40	2017-03-20 16:24:14	2017-03-20 16:24:33	welcome
1115fbe254443602	2017-03-20 16:24:14	2017-03-20 16:24:39	2017-03-20 16:25:31	poi-4
B21EB868-DCFF-4F51-B7EA-65730B38890E	2017-03-20 19:15:50	2017-03-20 19:15:51	2017-03-22 20:55:35	sala-sigismondo-isotta
B21EB868-DCFF-4F51-B7EA-65730B38890E	2017-03-20 19:15:51	2017-03-20 19:15:56	2017-03-22 20:55:35	sala-di-tortura
B21EB868-DCFF-4F51-B7EA-65730B38890E	2017-03-20 19:15:56	2017-03-20 19:16:00	2017-03-22 20:55:35	sala-del-consiglio
1115fbe254443602	2017-03-21 10:55:29	2017-03-21 10:55:35	2017-03-21 10:55:45	list-7
1115fbe254443602	2017-03-21 10:55:35	2017-03-21 10:55:42	2017-03-21 10:55:47	goodbye
1115fbe254443602	2017-03-21 10:55:42	2017-03-21 10:56:13	2017-03-21 10:57:45	welcome
1115fbe254443602	2017-03-21 10:56:13	2017-03-21 10:56:21	2017-03-21 10:57:47	list-7
1115fbe254443602	2017-03-21 10:56:21	2017-03-21 10:57:36	2017-03-21 10:57:47	goodbye
1115fbe254443602	2017-03-21 11:05:12	2017-03-21 11:06:43	2017-03-21 11:28:19	list-7
1115fbe254443602	2017-03-21 11:06:43	2017-03-21 11:08:54	2017-03-21 11:28:56	list-7
1115fbe254443602	2017-03-21 11:08:54	2017-03-21 11:11:37	2017-03-21 11:28:56	list-7
1115fbe254443602	2017-03-21 11:11:37	2017-03-21 11:13:12	2017-03-21 11:28:57	list-7
1115fbe254443602	2017-03-21 11:13:12	2017-03-21 11:13:51	2017-03-21 11:28:57	list-7
1115fbe254443602	2017-03-21 11:13:51	2017-03-21 11:15:34	2017-03-21 11:28:58	list-7
1115fbe254443602	2017-03-21 11:15:34	2017-03-21 11:18:18	2017-03-21 11:28:58	list-7
1115fbe254443602	2017-03-21 11:18:18	2017-03-21 11:20:25	2017-03-21 11:28:59	list_7
1115fbe254443602	2017-03-21 11:20:25	2017-03-21 11:22:21	2017-03-21 11:28:59	list_7
1115fbe254443602	2017-03-21 11:22:21	2017-03-21 11:27:28	2017-03-21 11:29:00	list_7
1115fbe254443602	2017-03-21 11:27:28	2017-03-21 11:29:49	2017-03-21 11:30:42	list_7
1115fbe254443602	2017-03-21 11:29:49	2017-03-21 11:33:30	2017-03-21 11:34:22	list_7
1115fbe254443602	2017-03-21 11:33:30	2017-03-21 11:36:01	2017-03-21 11:40:55	list_7
1115fbe254443602	2017-03-21 11:36:01	2017-03-21 11:38:12	2017-03-21 11:40:58	list_7
1115fbe254443602	2017-03-21 11:38:12	2017-03-21 11:39:23	2017-03-21 11:41:00	list_7
1115fbe254443602	2017-03-21 11:39:23	2017-03-21 11:40:04	2017-03-21 11:41:01	list_7
1115fbe254443602	2017-03-21 11:40:04	2017-03-21 11:40:50	2017-03-21 11:41:02	list_7
1115fbe254443602	2017-03-21 11:42:07	2017-03-21 11:43:40	2017-03-21 11:46:10	list_7
1115fbe254443602	2017-03-21 11:43:40	2017-03-21 11:46:02	2017-03-21 11:46:12	list_7
1115fbe254443602	2017-03-21 11:46:02	2017-03-21 11:47:10	2017-03-21 11:47:10	list_7
1115fbe254443602	2017-03-21 11:48:20	2017-03-21 11:49:49	2017-03-21 11:50:10	list_7
1115fbe254443602	2017-03-21 11:50:55	2017-03-21 11:53:23	2017-03-21 11:54:16	list_7
1115fbe254443602	2017-03-21 11:53:23	2017-03-21 11:54:45	2017-03-21 11:55:37	list_7
1115fbe254443602	2017-03-21 11:54:45	2017-03-21 11:55:33	2017-03-21 11:55:40	list_7
1115fbe254443602	2017-03-21 11:55:53	2017-03-21 11:58:25	2017-03-21 11:58:37	list_7
1115fbe254443602	2017-03-21 13:46:55	2017-03-21 13:47:40	2017-03-21 13:47:50	list_7
1115fbe254443602	2017-03-21 13:52:02	2017-03-21 13:52:18	2017-03-21 13:52:50	welcome
1115fbe254443602	2017-03-21 13:52:18	2017-03-21 14:01:14	2017-03-21 14:01:50	poi-4
1115fbe254443602	2017-03-21 14:01:14	2017-03-21 14:05:52	2017-03-21 14:06:51	welcome
1115fbe254443602	2017-03-21 14:05:59	2017-03-21 14:08:36	2017-03-21 14:09:27	welcome
1115fbe254443602	2017-03-21 14:08:36	2017-03-21 14:11:17	2017-03-21 14:12:10	welcome
1115fbe254443602	2017-03-21 14:11:17	2017-03-21 14:12:38	2017-03-21 14:13:10	welcome
1115fbe254443602	2017-03-21 14:12:38	2017-03-21 14:21:52	2017-03-21 14:29:42	poi-4
1115fbe254443602	2017-03-21 14:28:50	2017-03-21 14:42:35	2017-03-21 15:02:33	poi-4
1115fbe254443602	2017-03-21 14:42:35	2017-03-21 14:45:00	2017-03-21 15:02:34	poi-4
1115fbe254443602	2017-03-21 14:45:30	2017-03-21 14:48:26	2017-03-21 15:02:34	poi-4
1115fbe254443602	2017-03-21 14:48:26	2017-03-21 14:49:39	2017-03-21 15:02:35	poi-4
1115fbe254443602	2017-03-21 14:49:39	2017-03-21 14:57:55	2017-03-21 15:02:35	poi-4
1115fbe254443602	2017-03-21 14:57:55	2017-03-21 14:59:23	2017-03-21 15:02:36	poi-4
1115fbe254443602	2017-03-21 14:59:23	2017-03-21 15:01:41	2017-03-21 15:02:36	poi-4
1115fbe254443602	2017-03-21 15:01:41	2017-03-21 15:13:25	2017-03-21 15:17:14	poi-4
1115fbe254443602	2017-03-21 15:13:25	2017-03-21 15:14:44	2017-03-21 15:17:16	poi-4
1115fbe254443602	2017-03-21 15:14:44	2017-03-21 15:16:23	2017-03-21 15:17:16	poi-4
1115fbe254443602	2017-03-21 15:16:23	2017-03-21 15:20:17	2017-03-21 15:21:42	poi-4
1115fbe254443602	2017-03-21 15:20:17	2017-03-21 15:20:34	2017-03-21 15:21:44	poi-4
1115fbe254443602	2017-03-21 15:20:34	2017-03-21 15:24:40	2017-03-21 15:25:38	poi-4
1115fbe254443602	2017-03-21 15:24:40	2017-03-21 15:24:42	2017-03-21 15:25:38	poi-4
1115fbe254443602	2017-03-21 15:24:42	2017-03-21 15:27:13	2017-03-21 15:27:38	poi-4
1115fbe254443602	2017-03-21 17:13:35	2017-03-21 17:15:04	2017-03-21 17:15:42	poi-4
1115fbe254443602	2017-03-21 17:15:04	2017-03-21 17:39:33	2017-03-21 17:41:40	list_7
1115fbe254443602	2017-03-21 17:39:33	2017-03-21 17:40:49	2017-03-21 17:41:42	list_7
1115fbe254443602	2017-03-21 17:40:49	2017-03-21 17:41:48	2017-03-21 17:42:41	list_7
1115fbe254443602	2017-03-21 17:42:35	2017-03-21 17:56:09	2017-03-21 17:57:00	list_7
1115fbe254443602	2017-03-21 17:56:09	2017-03-21 17:58:28	2017-03-21 17:59:19	list_7
1115fbe254443602	2017-03-21 17:58:28	2017-03-21 18:05:51	2017-03-21 18:08:35	list_7
1115fbe254443602	2017-03-21 18:05:51	2017-03-21 18:07:45	2017-03-21 18:08:37	list_7
1115fbe254443602	2017-03-21 18:07:45	2017-03-21 18:08:57	2017-03-21 18:09:49	list_7
1115fbe254443602	2017-03-21 18:08:57	2017-03-21 18:10:08	2017-03-21 18:10:49	list_7
1115fbe254443602	2017-03-21 18:10:18	2017-03-21 18:10:55	2017-03-21 18:11:49	list_7
1115fbe254443602	2017-03-21 18:12:21	2017-03-21 18:20:11	2017-03-21 19:58:24	list_7
1115fbe254443602	2017-03-21 18:20:42	2017-03-21 18:35:17	2017-03-21 19:58:25	list_7
1115fbe254443602	2017-03-22 10:21:35	2017-03-22 10:22:18	2017-03-22 10:22:45	list_7
1115fbe254443602	2017-03-22 10:22:22	2017-03-22 16:02:15	2017-03-22 16:02:53	goodbye
1115fbe254443602	2017-03-22 16:02:15	2017-03-22 16:02:21	2017-03-22 16:02:53	goodbye
1115fbe254443602	2017-03-22 16:02:21	2017-03-22 18:24:21	2017-03-22 18:29:06	poi-4
1115fbe254443602	2017-03-22 18:24:21	2017-03-22 18:25:48	2017-03-22 18:29:07	list_7
1115fbe254443602	2017-03-22 18:25:48	2017-03-22 18:26:56	2017-03-22 18:29:08	list_7
1115fbe254443602	2017-03-22 18:26:56	2017-03-22 18:28:10	2017-03-22 18:29:08	list_7
1115fbe254443602	2017-03-22 18:28:10	2017-03-22 18:31:11	2017-03-22 18:32:04	list_7
1115fbe254443602	2017-03-22 18:31:11	2017-03-22 18:31:39	2017-03-22 18:32:04	list_7
1115fbe254443602	2017-03-22 18:31:39	2017-03-22 20:54:36	2017-03-22 20:55:04	goodbye
1115fbe254443602	2017-03-22 20:54:36	2017-03-22 20:55:40	2017-03-22 20:56:05	list_7
07d95cb6	2017-03-22 20:54:40	2017-03-22 20:55:27	2017-03-22 20:56:04	list_7
B21EB868-DCFF-4F51-B7EA-65730B38890E	2017-03-22 22:06:53	2017-03-22 22:06:54	2017-03-22 22:14:39	sala-del-consiglio
1115fbe254443602	2017-03-22 22:11:44	2017-03-22 22:11:45	2017-03-22 23:15:14	poi-4
1115fbe254443602	2017-03-22 22:11:45	2017-03-22 22:11:46	2017-03-22 23:15:15	welcome
1115fbe254443602	2017-03-22 22:11:46	2017-03-22 22:12:38	2017-03-22 23:15:20	goodbye
1115fbe254443602	2017-03-22 22:12:38	2017-03-22 22:12:45	2017-03-22 23:15:21	welcome
1115fbe254443602	2017-03-22 22:12:45	2017-03-22 22:13:18	2017-03-22 23:15:24	poi-4
1115fbe254443602	2017-03-22 22:13:18	2017-03-22 22:13:24	2017-03-22 23:15:25	goodbye
1115fbe254443602	2017-03-22 22:13:24	2017-03-22 22:14:04	2017-03-22 23:15:27	welcome
1115fbe254443602	2017-03-22 22:14:04	2017-03-22 22:14:05	2017-03-22 23:15:28	poi-4
1115fbe254443602	2017-03-22 22:14:05	2017-03-22 22:14:09	2017-03-22 23:15:29	welcome
1115fbe254443602	2017-03-22 22:14:09	2017-03-22 22:15:10	2017-03-22 23:15:34	goodbye
1115fbe254443602	2017-03-22 22:22:44	2017-03-22 22:24:14	2017-03-22 23:15:51	list_7
1115fbe254443602	2017-03-22 22:25:06	2017-03-22 22:30:40	2017-03-22 23:16:02	list_7
1115fbe254443602	2017-03-22 22:31:14	2017-03-22 22:32:52	2017-03-22 23:16:10	list_7
1115fbe254443602	2017-03-22 22:32:52	2017-03-22 22:32:53	2017-03-22 23:16:13	poi-4
1115fbe254443602	2017-03-22 22:32:53	2017-03-22 22:32:54	2017-03-22 23:16:16	list_7
1115fbe254443602	2017-03-22 22:32:54	2017-03-22 22:33:33	2017-03-22 23:16:24	welcome
1115fbe254443602	2017-03-22 22:33:33	2017-03-22 22:34:13	2017-03-22 23:16:28	list_7
B21EB868-DCFF-4F51-B7EA-65730B38890E	2017-03-22 22:33:47	2017-03-22 23:15:40	2017-03-22 23:16:41	goodbye
1115fbe254443602	2017-03-22 22:34:13	2017-03-22 22:34:55	2017-03-22 23:16:30	goodbye
1115fbe254443602	2017-03-22 22:34:55	2017-03-22 22:41:53	2017-03-22 23:16:43	list_7
1115fbe254443602	2017-03-22 22:46:44	2017-03-22 22:56:53	2017-03-22 23:17:00	list_7
1115fbe254443602	2017-03-22 23:01:44	2017-03-22 23:11:53	2017-03-22 23:17:18	list_7
1115fbe254443602	2017-03-22 23:12:43	2017-03-22 23:13:18	2017-03-22 23:17:24	list_7
1115fbe254443602	2017-03-22 23:13:18	2017-03-22 23:18:29	2017-03-22 23:19:14	list_7
B21EB868-DCFF-4F51-B7EA-65730B38890E	2017-03-22 23:15:40	2017-03-22 23:18:13	2017-03-22 23:18:36	list_7
1115fbe254443602	2017-03-22 23:22:28	2017-03-22 23:22:31	2017-03-22 23:23:14	list_7
B21EB868-DCFF-4F51-B7EA-65730B38890E	2017-03-22 23:22:29	2017-03-22 23:59:03	2017-03-23 00:04:54	list_7
1115fbe254443602	2017-03-22 23:22:31	2017-03-22 23:34:10	2017-03-22 23:41:31	list_7
1115fbe254443602	2017-03-22 23:34:10	2017-03-22 23:40:36	2017-03-22 23:41:32	list_7
1115fbe254443602	2017-03-22 23:40:36	2017-03-22 23:43:24	2017-03-22 23:50:14	list_7
1115fbe254443602	2017-03-22 23:43:24	2017-03-22 23:46:28	2017-03-22 23:50:15	list_7
1115fbe254443602	2017-03-22 23:46:28	2017-03-22 23:47:51	2017-03-22 23:50:16	list_7
1115fbe254443602	2017-03-22 23:47:51	2017-03-22 23:49:20	2017-03-22 23:50:17	list_7
1115fbe254443602	2017-03-22 23:49:20	2017-03-22 23:51:51	2017-03-22 23:58:49	list_7
1115fbe254443602	2017-03-22 23:51:51	2017-03-22 23:53:46	2017-03-22 23:58:50	list_7
1115fbe254443602	2017-03-22 23:53:46	2017-03-22 23:56:05	2017-03-22 23:58:51	list_7
1115fbe254443602	2017-03-22 23:56:05	2017-03-22 23:57:10	2017-03-22 23:58:51	list_7
1115fbe254443602	2017-03-22 23:57:10	2017-03-22 23:57:53	2017-03-22 23:58:52	list_7
1115fbe254443602	2017-03-22 23:57:53	2017-03-23 00:00:11	2017-03-23 00:00:47	list_7
B21EB868-DCFF-4F51-B7EA-65730B38890E	2017-03-22 23:59:03	2017-03-23 00:04:58	2017-03-23 00:04:59	list_7
1115fbe254443602	2017-03-23 00:04:28	2017-03-23 00:12:25	2017-03-23 00:14:17	list_7
B21EB868-DCFF-4F51-B7EA-65730B38890E	2017-03-23 00:04:58	2017-03-23 00:13:42	2017-03-23 00:14:24	list_7
1115fbe254443602	2017-03-23 00:12:25	2017-03-23 00:13:23	2017-03-23 00:14:19	welcome
1115fbe254443602	2017-03-23 00:13:23	2017-03-23 00:14:32	2017-03-23 00:15:16	welcome
B21EB868-DCFF-4F51-B7EA-65730B38890E	2017-03-23 00:13:42	2017-03-23 00:14:10	2017-03-23 00:14:25	welcome
B21EB868-DCFF-4F51-B7EA-65730B38890E	2017-03-23 00:14:10	2017-03-23 00:15:10	2017-03-23 18:12:19	list_7
1115fbe254443602	2017-03-23 12:39:41	2017-03-23 12:40:43	2017-03-23 12:41:14	poi-c4
ZY222XXZZ7	2017-03-23 12:40:01	2017-03-23 12:40:41	2017-03-23 12:40:52	poi-4
1115fbe254443602	2017-03-23 12:46:03	2017-03-23 12:52:57	2017-03-23 13:12:59	list_7
ZY222XXZZ7	2017-03-23 12:46:29	2017-03-23 12:47:15	2017-03-23 12:47:26	list_7
1115fbe254443602	2017-03-23 12:52:57	2017-03-23 13:05:02	2017-03-23 13:13:00	list_7
ZY222XXZZ7	2017-03-23 12:54:10	2017-03-23 12:54:48	2017-03-23 12:55:06	list_7
1115fbe254443602	2017-03-23 13:05:02	2017-03-23 13:08:15	2017-03-23 13:13:01	list_7
ZY222XXZZ7	2017-03-23 13:05:04	2017-03-23 13:23:46	2017-03-23 13:23:59	list_7
1115fbe254443602	2017-03-23 13:08:15	2017-03-23 13:12:04	2017-03-23 13:13:02	list_7
1115fbe254443602	2017-03-23 13:12:04	2017-03-23 13:17:52	2017-03-23 13:17:58	list_7
1115fbe254443602	2017-03-23 13:23:40	2017-03-23 13:30:51	2017-03-23 13:31:45	list_7
ZY222XXZZ7	2017-03-23 13:23:46	2017-03-23 13:26:44	2017-03-23 15:12:32	list_7
ZY222XXZZ7	2017-03-23 13:26:44	2017-03-23 13:28:58	2017-03-23 15:12:33	list_7
ZY222XXZZ7	2017-03-23 13:28:58	2017-03-23 16:48:30	2017-03-23 16:49:04	list_7
1115fbe254443602	2017-03-23 13:30:51	2017-03-23 13:57:04	2017-03-23 13:57:37	list_7
1115fbe254443602	2017-03-23 13:57:04	2017-03-23 13:57:09	2017-03-23 13:57:38	welcome
1115fbe254443602	2017-03-23 13:57:09	2017-03-23 13:57:47	2017-03-23 13:58:37	poi-c04
1115fbe254443602	2017-03-23 13:57:47	2017-03-23 13:58:09	2017-03-23 13:58:39	list_7
1115fbe254443602	2017-03-23 14:19:22	2017-03-23 14:20:32	2017-03-23 14:26:12	beacon_1
1115fbe254443602	2017-03-23 14:20:32	2017-03-23 14:22:38	2017-03-23 14:26:13	beacon_1
1115fbe254443602	2017-03-23 14:22:38	2017-03-23 14:22:53	2017-03-23 14:26:13	beacon_1
1115fbe254443602	2017-03-23 14:22:53	2017-03-23 14:23:12	2017-03-23 14:26:14	beacon_7
1115fbe254443602	2017-03-23 14:23:12	2017-03-23 14:24:58	2017-03-23 14:26:14	poi-c04
1115fbe254443602	2017-03-23 14:24:58	2017-03-23 14:25:43	2017-03-23 14:26:15	poi-c04
1115fbe254443602	2017-03-23 14:58:58	2017-03-23 14:59:07	2017-03-23 14:59:31	beacon_1
1115fbe254443602	2017-03-23 14:59:07	2017-03-23 16:48:34	2017-03-23 16:48:46	beacon_7
TA9290J9ZV	2017-03-23 16:48:29	2017-03-23 16:49:15	2017-03-23 16:53:44	beacon_7
ZY222XXZZ7	2017-03-23 16:48:30	2017-03-23 16:48:37	2017-03-23 16:49:05	beacon_7
1115fbe254443602	2017-03-23 16:48:34	2017-03-23 16:48:39	2017-03-23 16:48:47	beacon_7
ZY222XXZZ7	2017-03-23 16:48:37	2017-03-23 16:49:13	2017-03-23 16:50:04	beacon_1
B21EB868-DCFF-4F51-B7EA-65730B38890E	2017-03-24 07:28:00	2017-03-24 07:28:01	2017-03-24 12:31:54	beacon_1
B21EB868-DCFF-4F51-B7EA-65730B38890E	2017-03-24 07:28:01	2017-03-24 07:28:38	2017-03-24 12:31:55	beacon_7
B21EB868-DCFF-4F51-B7EA-65730B38890E	2017-03-24 10:07:55	2017-03-24 10:07:56	2017-03-24 12:31:56	beacon_1
B21EB868-DCFF-4F51-B7EA-65730B38890E	2017-03-24 10:07:56	2017-03-24 10:09:19	2017-03-24 12:31:56	beacon_7
B21EB868-DCFF-4F51-B7EA-65730B38890E	2017-03-24 10:08:36	2017-03-24 10:11:22	2017-03-24 13:15:56	sala-sigismondo-isotta
B21EB868-DCFF-4F51-B7EA-65730B38890E	2017-03-24 10:09:19	2017-03-24 10:09:20	2017-03-24 12:31:57	beacon_1
B21EB868-DCFF-4F51-B7EA-65730B38890E	2017-03-24 10:09:20	2017-03-24 10:09:27	2017-03-24 12:31:58	beacon_7
B21EB868-DCFF-4F51-B7EA-65730B38890E	2017-03-24 10:09:27	2017-03-24 10:11:22	2017-03-24 12:31:58	beacon_1
B21EB868-DCFF-4F51-B7EA-65730B38890E	2017-03-24 13:16:02	2017-03-24 13:30:03	2017-03-24 13:30:05	sala-del-mastio
B21EB868-DCFF-4F51-B7EA-65730B38890E	2017-03-24 13:30:03	2017-03-24 13:36:48	2017-03-24 13:39:30	sala-di-tortura
B21EB868-DCFF-4F51-B7EA-65730B38890E	2017-03-24 13:39:29	2017-03-24 18:22:57	2017-03-27 17:22:01	sala-del-mastio
B21EB868-DCFF-4F51-B7EA-65730B38890E	2017-03-24 18:22:57	2017-03-24 18:24:04	2017-03-27 17:22:01	sala-sigismondo-isotta
B21EB868-DCFF-4F51-B7EA-65730B38890E	2017-03-24 18:24:04	2017-03-24 18:24:34	2017-03-27 17:22:02	sala-del-consiglio
B21EB868-DCFF-4F51-B7EA-65730B38890E	2017-03-24 18:24:34	2017-03-24 18:24:35	2017-03-27 17:22:02	sala-del-mastio
1115fbe254443602	2017-03-27 10:21:03	2017-03-27 10:21:04	2017-03-27 10:21:52	sala-di-tortura
1115fbe254443602	2017-03-27 10:21:04	2017-03-27 10:21:05	2017-03-27 10:21:53	sala-del-mastio
1115fbe254443602	2017-03-27 10:21:05	2017-03-27 10:21:09	2017-03-27 10:21:53	sala-del-mastio
1115fbe254443602	2017-03-27 10:21:09	2017-03-27 10:21:52	2017-03-27 10:23:43	sala-sigismondo-isotta
1115fbe254443602	2017-03-27 10:24:46	2017-03-27 10:25:28	2017-03-27 10:25:43	sala-sigismondo-isotta
1115fbe254443602	2017-03-27 10:32:55	2017-03-27 10:32:56	2017-03-27 10:37:26	sala-del-mastio
1115fbe254443602	2017-03-27 10:32:56	2017-03-27 10:33:01	2017-03-27 10:37:27	sala-di-tortura
1115fbe254443602	2017-03-27 10:33:01	2017-03-27 10:33:36	2017-03-27 10:37:28	sala-sigismondo-isotta
1115fbe254443602	2017-03-27 10:40:54	2017-03-27 10:40:58	2017-03-27 10:42:42	sala-di-tortura
1115fbe254443602	2017-03-27 10:40:58	2017-03-27 10:41:44	2017-03-27 10:42:43	sala-sigismondo-isotta
1115fbe254443602	2017-03-27 11:53:29	2017-03-27 11:53:30	2017-03-27 11:58:16	sala-del-mastio
1115fbe254443602	2017-03-27 11:53:30	2017-03-27 11:54:10	2017-03-27 11:58:16	sala-di-tortura
8F036288-E01F-4E8D-8AD1-6DD01ED5D8DE	2017-03-27 17:20:31	2017-03-27 20:22:43	2017-03-27 20:23:49	sala-sigismondo-isotta
8F036288-E01F-4E8D-8AD1-6DD01ED5D8DE	2017-03-28 22:19:55	2017-03-28 22:20:13	2017-03-28 22:23:17	sala-del-mastio
8F036288-E01F-4E8D-8AD1-6DD01ED5D8DE	2017-03-28 22:20:13	2017-03-28 22:20:30	2017-03-28 22:23:24	sala-sigismondo-isotta
8F036288-E01F-4E8D-8AD1-6DD01ED5D8DE	2017-03-28 22:20:30	2017-03-28 22:20:31	2017-03-28 22:23:26	sala-di-tortura
8F036288-E01F-4E8D-8AD1-6DD01ED5D8DE	2017-03-28 22:20:31	2017-03-28 22:20:37	2017-03-28 22:23:29	sala-sigismondo-isotta
8F036288-E01F-4E8D-8AD1-6DD01ED5D8DE	2017-03-28 22:20:37	2017-03-28 22:20:38	2017-03-28 22:23:34	sala-di-tortura
8F036288-E01F-4E8D-8AD1-6DD01ED5D8DE	2017-03-28 22:20:38	2017-03-28 22:22:38	2017-03-28 22:23:39	sala-sigismondo-isotta
8F036288-E01F-4E8D-8AD1-6DD01ED5D8DE	2017-03-28 22:22:38	2017-03-28 22:22:42	2017-03-28 22:23:40	sala-sigismondo-isotta
8F036288-E01F-4E8D-8AD1-6DD01ED5D8DE	2017-03-28 22:22:42	2017-03-28 22:24:33	2017-03-28 22:26:53	sala-del-mastio
8F036288-E01F-4E8D-8AD1-6DD01ED5D8DE	2017-03-28 22:24:33	2017-03-28 22:25:33	2017-03-28 22:26:56	sala-del-mastio
8F036288-E01F-4E8D-8AD1-6DD01ED5D8DE	2017-03-28 22:25:33	2017-03-28 22:26:14	2017-03-28 22:26:57	sala-di-tortura
8F036288-E01F-4E8D-8AD1-6DD01ED5D8DE	2017-03-28 22:26:14	2017-03-28 22:26:19	2017-03-28 22:27:00	sala-del-mastio
8F036288-E01F-4E8D-8AD1-6DD01ED5D8DE	2017-03-28 22:26:19	2017-03-28 22:26:37	2017-03-28 22:27:00	sala-di-tortura
B21EB868-DCFF-4F51-B7EA-65730B38890E	2017-03-28 22:38:20	2017-03-28 22:38:29	2017-03-31 07:40:24	camera-di-francesca
B21EB868-DCFF-4F51-B7EA-65730B38890E	2017-03-28 22:38:29	2017-03-28 22:38:30	2017-03-31 07:40:24	sala-del-mastio
B21EB868-DCFF-4F51-B7EA-65730B38890E	2017-03-31 07:39:06	2017-03-31 07:58:42	2017-03-31 08:00:40	sala-del-mastio
B21EB868-DCFF-4F51-B7EA-65730B38890E	2017-03-31 07:58:42	2017-03-31 07:59:23	2017-03-31 08:00:42	sala-di-tortura
B21EB868-DCFF-4F51-B7EA-65730B38890E	2017-03-31 07:59:23	2017-03-31 08:11:23	2017-03-31 08:13:17	sala-del-mastio
B21EB868-DCFF-4F51-B7EA-65730B38890E	2017-03-31 08:11:23	2017-03-31 08:13:51	2017-03-31 08:14:23	sala-di-tortura
B21EB868-DCFF-4F51-B7EA-65730B38890E	2017-03-31 08:13:51	2017-03-31 08:19:29	2017-03-31 08:24:19	sala-del-mastio
7C431309-BD8A-4011-BC00-35EFDAE6FD08	2017-04-03 08:21:24	2017-04-03 08:22:08	2017-04-03 08:24:23	sala-sigismondo-isotta
7C431309-BD8A-4011-BC00-35EFDAE6FD08	2017-04-03 08:22:08	2017-04-03 08:22:17	2017-04-03 08:24:24	sala-di-tortura
7C431309-BD8A-4011-BC00-35EFDAE6FD08	2017-04-03 08:22:17	2017-04-03 08:22:52	2017-04-03 08:24:24	sala-del-mastio
7C431309-BD8A-4011-BC00-35EFDAE6FD08	2017-04-03 08:22:52	2017-04-03 08:23:49	2017-04-03 08:24:24	sala-di-tortura
7C431309-BD8A-4011-BC00-35EFDAE6FD08	2017-04-03 08:23:49	2017-04-03 08:25:12	2017-04-03 08:25:58	sala-del-mastio
7C431309-BD8A-4011-BC00-35EFDAE6FD08	2017-04-03 08:25:12	2017-04-03 08:25:57	2017-04-03 08:25:59	sala-di-tortura
7C431309-BD8A-4011-BC00-35EFDAE6FD08	2017-04-03 08:25:57	2017-04-03 08:26:50	2017-04-03 10:38:31	sala-del-mastio
7C431309-BD8A-4011-BC00-35EFDAE6FD08	2017-04-03 08:26:50	2017-04-03 10:37:08	2017-04-03 10:38:32	sala-sigismondo-isotta
7C431309-BD8A-4011-BC00-35EFDAE6FD08	2017-04-03 10:37:08	2017-04-03 10:38:34	2017-04-04 13:51:28	sala-del-mastio
7C431309-BD8A-4011-BC00-35EFDAE6FD08	2017-04-03 10:38:34	2017-04-03 21:41:16	2017-04-04 13:51:28	sala-sigismondo-isotta
7C431309-BD8A-4011-BC00-35EFDAE6FD08	2017-04-04 13:46:38	2017-04-04 13:51:32	2017-04-04 13:51:32	sala-del-mastio
7C431309-BD8A-4011-BC00-35EFDAE6FD08	2017-04-04 13:51:32	2017-04-04 13:51:38	2017-04-04 15:21:36	sala-di-tortura
7C431309-BD8A-4011-BC00-35EFDAE6FD08	2017-04-04 13:51:38	2017-04-04 14:07:18	2017-04-04 15:21:37	sala-sigismondo-isotta
7C431309-BD8A-4011-BC00-35EFDAE6FD08	2017-04-04 14:07:18	2017-04-04 14:07:42	2017-04-04 15:21:37	sala-di-tortura
7C431309-BD8A-4011-BC00-35EFDAE6FD08	2017-04-04 14:07:42	2017-04-04 14:25:07	2017-04-04 15:21:38	sala-sigismondo-isotta
7C431309-BD8A-4011-BC00-35EFDAE6FD08	2017-04-04 14:25:07	2017-04-04 14:26:37	2017-04-04 15:21:38	sala-di-tortura
7C431309-BD8A-4011-BC00-35EFDAE6FD08	2017-04-04 14:26:37	2017-04-04 14:34:46	2017-04-04 15:21:38	sala-sigismondo-isotta
7C431309-BD8A-4011-BC00-35EFDAE6FD08	2017-04-04 14:34:46	2017-04-04 14:35:48	2017-04-04 15:21:38	sala-di-tortura
7C431309-BD8A-4011-BC00-35EFDAE6FD08	2017-04-04 14:35:48	2017-04-04 14:51:59	2017-04-04 15:21:39	sala-sigismondo-isotta
7C431309-BD8A-4011-BC00-35EFDAE6FD08	2017-04-04 14:51:59	2017-04-04 14:52:00	2017-04-04 15:21:39	sala-di-tortura
7C431309-BD8A-4011-BC00-35EFDAE6FD08	2017-04-04 14:52:00	2017-04-04 15:03:32	2017-04-04 15:21:39	sala-sigismondo-isotta
7C431309-BD8A-4011-BC00-35EFDAE6FD08	2017-04-04 15:03:32	2017-04-04 15:06:55	2017-04-04 15:21:39	sala-di-tortura
7C431309-BD8A-4011-BC00-35EFDAE6FD08	2017-04-04 15:06:55	2017-04-04 15:07:24	2017-04-04 15:21:40	sala-sigismondo-isotta
7C431309-BD8A-4011-BC00-35EFDAE6FD08	2017-04-04 15:07:24	2017-04-04 15:14:58	2017-04-04 15:21:40	sala-di-tortura
7C431309-BD8A-4011-BC00-35EFDAE6FD08	2017-04-04 15:14:58	2017-04-04 15:21:24	2017-04-04 15:21:40	sala-del-mastio
7C431309-BD8A-4011-BC00-35EFDAE6FD08	2017-04-04 15:21:24	2017-04-04 15:21:30	2017-04-04 15:21:41	sala-di-tortura
9D4D6047-4C04-4DBE-858A-0EDE19BC514A	2017-04-07 13:55:48	2017-04-07 13:55:54	2017-04-07 14:01:52	sala-del-mastio
9D4D6047-4C04-4DBE-858A-0EDE19BC514A	2017-04-07 13:55:58	2017-04-07 13:57:10	2017-04-07 14:01:54	sala-del-mastio
9D4D6047-4C04-4DBE-858A-0EDE19BC514A	2017-04-07 13:57:10	2017-04-07 14:01:04	2017-04-07 14:01:55	sala-del-mastio
7C431309-BD8A-4011-BC00-35EFDAE6FD08	2017-04-07 13:58:38	2017-04-07 13:59:31	2017-04-07 14:00:23	sala-del-mastio
7C431309-BD8A-4011-BC00-35EFDAE6FD08	2017-04-07 13:59:31	2017-04-07 14:05:49	2017-04-19 13:28:52	sala-del-mastio
9D4D6047-4C04-4DBE-858A-0EDE19BC514A	2017-04-07 14:01:04	2017-04-07 14:02:38	2017-04-07 14:02:42	sala-del-mastio
9D4D6047-4C04-4DBE-858A-0EDE19BC514A	2017-04-07 14:02:38	2017-04-07 14:02:44	2017-04-07 14:02:48	sala-di-tortura
9D4D6047-4C04-4DBE-858A-0EDE19BC514A	2017-04-07 14:02:44	2017-04-07 14:05:15	2017-04-07 14:05:16	sala-del-mastio
9D4D6047-4C04-4DBE-858A-0EDE19BC514A	2017-04-07 14:05:24	2017-04-07 14:17:01	2017-04-07 14:19:53	sala-del-mastio
7C431309-BD8A-4011-BC00-35EFDAE6FD08	2017-04-07 14:05:49	2017-04-07 14:08:29	2017-04-19 13:28:53	sala-sigismondo-isotta
7C431309-BD8A-4011-BC00-35EFDAE6FD08	2017-04-07 14:08:29	2017-04-07 14:08:33	2017-04-19 13:28:53	sala-del-mastio
7C431309-BD8A-4011-BC00-35EFDAE6FD08	2017-04-07 14:08:33	2017-04-07 14:11:47	2017-04-19 13:28:54	sala-sigismondo-isotta
7C431309-BD8A-4011-BC00-35EFDAE6FD08	2017-04-07 14:11:47	2017-04-07 14:12:33	2017-04-19 13:28:55	sala-del-mastio
7C431309-BD8A-4011-BC00-35EFDAE6FD08	2017-04-07 14:12:33	2017-04-07 14:13:06	2017-04-19 13:28:55	sala-di-tortura
7C431309-BD8A-4011-BC00-35EFDAE6FD08	2017-04-07 14:13:06	2017-04-07 14:13:11	2017-04-19 13:28:56	sala-sigismondo-isotta
9D4D6047-4C04-4DBE-858A-0EDE19BC514A	2017-04-07 14:17:01	2017-04-07 14:30:38	2017-04-07 15:04:02	sala-del-mastio
9D4D6047-4C04-4DBE-858A-0EDE19BC514A	2017-04-11 10:20:31	2017-04-11 11:05:41	2017-04-11 11:06:24	sala-del-mastio
9D4D6047-4C04-4DBE-858A-0EDE19BC514A	2017-04-11 11:05:41	2017-04-11 11:05:46	2017-04-11 11:06:25	sala-sigismondo-isotta
9D4D6047-4C04-4DBE-858A-0EDE19BC514A	2017-04-11 11:05:46	2017-04-11 11:06:12	2017-04-11 11:06:25	sala-del-mastio
fae61eed-428d-4c52-89d2-66cc27ce2aa3	2017-04-11 16:04:53	2017-04-11 16:05:17	2017-04-11 16:05:34	sala-del-mastio
fae61eed-428d-4c52-89d2-66cc27ce2aa3	2017-04-11 16:05:17	2017-04-11 16:05:49	2017-04-11 16:06:33	sala-di-tortura
fae61eed-428d-4c52-89d2-66cc27ce2aa3	2017-04-11 16:05:49	2017-04-11 16:05:57	2017-04-11 16:06:34	sala-sigismondo-isotta
fae61eed-428d-4c52-89d2-66cc27ce2aa3	2017-04-11 16:05:57	2017-04-11 16:06:01	2017-04-11 16:06:34	sala-di-tortura
9D4D6047-4C04-4DBE-858A-0EDE19BC514A	2017-04-15 23:32:21	2017-04-15 23:32:42	2017-04-15 23:49:38	sala-di-tortura
9D4D6047-4C04-4DBE-858A-0EDE19BC514A	2017-04-15 23:32:42	2017-04-15 23:32:48	2017-04-15 23:49:39	sala-del-mastio
9D4D6047-4C04-4DBE-858A-0EDE19BC514A	2017-04-15 23:32:48	2017-04-15 23:49:43	2017-04-16 00:33:56	sala-di-tortura
9D4D6047-4C04-4DBE-858A-0EDE19BC514A	2017-04-15 23:49:55	2017-04-15 23:49:57	2017-04-15 23:50:08	sala-di-tortura
9D4D6047-4C04-4DBE-858A-0EDE19BC514A	2017-04-15 23:50:13	2017-04-15 23:50:17	2017-04-16 00:33:56	sala-del-mastio
9D4D6047-4C04-4DBE-858A-0EDE19BC514A	2017-04-15 23:50:17	2017-04-15 23:50:21	2017-04-16 00:33:56	sala-di-tortura
9D4D6047-4C04-4DBE-858A-0EDE19BC514A	2017-04-15 23:50:31	2017-04-15 23:50:33	2017-04-16 00:33:57	sala-del-mastio
9D4D6047-4C04-4DBE-858A-0EDE19BC514A	2017-04-16 00:48:21	2017-04-16 00:48:22	2017-04-16 00:48:29	sala-del-mastio
9D4D6047-4C04-4DBE-858A-0EDE19BC514A	2017-04-16 01:03:07	2017-04-16 01:03:10	2017-04-16 01:50:21	sala-del-mastio
9D4D6047-4C04-4DBE-858A-0EDE19BC514A	2017-04-16 01:17:46	2017-04-16 01:50:26	2017-04-16 01:51:32	sala-di-tortura
9D4D6047-4C04-4DBE-858A-0EDE19BC514A	2017-04-16 01:50:26	2017-04-16 01:50:28	2017-04-16 01:51:32	sala-del-mastio
9D4D6047-4C04-4DBE-858A-0EDE19BC514A	2017-04-16 01:51:33	2017-04-16 01:56:13	2017-04-16 02:10:53	sala-di-tortura
9D4D6047-4C04-4DBE-858A-0EDE19BC514A	2017-04-16 01:56:25	2017-04-16 01:56:28	2017-04-16 02:10:53	sala-di-tortura
9D4D6047-4C04-4DBE-858A-0EDE19BC514A	2017-04-16 02:10:57	2017-04-16 02:11:06	2017-04-16 02:25:36	sala-di-tortura
9D4D6047-4C04-4DBE-858A-0EDE19BC514A	2017-04-16 02:11:15	2017-04-16 02:11:17	2017-04-16 02:25:36	sala-di-tortura
9D4D6047-4C04-4DBE-858A-0EDE19BC514A	2017-04-16 02:11:25	2017-04-16 02:11:27	2017-04-16 02:25:36	sala-di-tortura
9D4D6047-4C04-4DBE-858A-0EDE19BC514A	2017-04-16 02:11:41	2017-04-16 02:25:38	2017-04-16 02:26:30	sala-di-tortura
9D4D6047-4C04-4DBE-858A-0EDE19BC514A	2017-04-16 02:25:46	2017-04-16 02:25:47	2017-04-16 02:26:31	sala-del-mastio
9D4D6047-4C04-4DBE-858A-0EDE19BC514A	2017-04-16 02:25:56	2017-04-16 02:25:58	2017-04-16 02:26:31	sala-di-tortura
9D4D6047-4C04-4DBE-858A-0EDE19BC514A	2017-04-16 02:26:06	2017-04-16 02:26:08	2017-04-16 02:26:31	sala-di-tortura
9D4D6047-4C04-4DBE-858A-0EDE19BC514A	2017-04-16 02:26:20	2017-04-16 02:26:26	2017-04-16 02:26:32	sala-di-tortura
9D4D6047-4C04-4DBE-858A-0EDE19BC514A	2017-04-16 02:26:26	2017-04-16 02:26:30	2017-04-16 02:26:32	sala-del-mastio
9D4D6047-4C04-4DBE-858A-0EDE19BC514A	2017-04-16 02:26:38	2017-04-16 02:26:42	2017-04-16 02:40:12	sala-del-mastio
9D4D6047-4C04-4DBE-858A-0EDE19BC514A	2017-04-16 02:26:42	2017-04-16 02:26:48	2017-04-16 02:40:14	sala-di-tortura
9D4D6047-4C04-4DBE-858A-0EDE19BC514A	2017-04-16 02:26:48	2017-04-16 02:26:49	2017-04-16 02:40:14	sala-del-mastio
9D4D6047-4C04-4DBE-858A-0EDE19BC514A	2017-04-16 02:26:58	2017-04-16 02:27:00	2017-04-16 02:40:15	sala-di-tortura
9D4D6047-4C04-4DBE-858A-0EDE19BC514A	2017-04-16 02:27:08	2017-04-16 02:27:12	2017-04-16 02:40:15	sala-del-mastio
9D4D6047-4C04-4DBE-858A-0EDE19BC514A	2017-04-16 02:40:16	2017-04-16 02:40:20	2017-04-16 03:03:14	sala-di-tortura
9D4D6047-4C04-4DBE-858A-0EDE19BC514A	2017-04-16 03:03:19	2017-04-16 03:03:21	2017-04-16 03:18:19	sala-del-mastio
9D4D6047-4C04-4DBE-858A-0EDE19BC514A	2017-04-16 03:18:03	2017-04-16 03:18:05	2017-04-16 03:18:20	sala-del-mastio
9D4D6047-4C04-4DBE-858A-0EDE19BC514A	2017-04-16 03:47:25	2017-04-16 03:47:27	2017-04-16 03:47:39	sala-di-tortura
9D4D6047-4C04-4DBE-858A-0EDE19BC514A	2017-04-16 03:47:31	2017-04-16 03:47:39	2017-04-16 03:47:40	sala-del-mastio
9D4D6047-4C04-4DBE-858A-0EDE19BC514A	2017-04-16 03:47:39	2017-04-16 04:02:14	2017-04-16 04:02:14	sala-di-tortura
9D4D6047-4C04-4DBE-858A-0EDE19BC514A	2017-04-16 04:02:20	2017-04-16 04:02:24	2017-04-16 04:20:22	sala-del-mastio
9D4D6047-4C04-4DBE-858A-0EDE19BC514A	2017-04-16 04:16:41	2017-04-16 04:20:12	2017-04-16 04:20:23	sala-del-mastio
9D4D6047-4C04-4DBE-858A-0EDE19BC514A	2017-04-16 04:20:20	2017-04-16 04:20:22	2017-04-16 04:20:23	sala-di-tortura
9D4D6047-4C04-4DBE-858A-0EDE19BC514A	2017-04-16 04:20:34	2017-04-16 04:20:40	2017-04-16 05:12:38	sala-del-mastio
9D4D6047-4C04-4DBE-858A-0EDE19BC514A	2017-04-16 05:12:43	2017-04-16 05:27:31	2017-04-16 05:42:04	sala-di-tortura
9D4D6047-4C04-4DBE-858A-0EDE19BC514A	2017-04-16 05:27:37	2017-04-16 05:27:38	2017-04-16 05:42:04	sala-del-mastio
9D4D6047-4C04-4DBE-858A-0EDE19BC514A	2017-04-16 05:42:09	2017-04-16 05:56:48	2017-04-16 06:01:24	sala-di-tortura
9D4D6047-4C04-4DBE-858A-0EDE19BC514A	2017-04-16 05:56:56	2017-04-16 05:56:58	2017-04-16 06:01:24	sala-di-tortura
9D4D6047-4C04-4DBE-858A-0EDE19BC514A	2017-04-16 06:01:29	2017-04-16 06:14:37	2017-04-16 06:15:05	sala-di-tortura
9D4D6047-4C04-4DBE-858A-0EDE19BC514A	2017-04-16 06:14:45	2017-04-16 06:14:47	2017-04-16 06:15:05	sala-di-tortura
9D4D6047-4C04-4DBE-858A-0EDE19BC514A	2017-04-16 06:14:55	2017-04-16 06:14:57	2017-04-16 06:15:06	sala-di-tortura
9D4D6047-4C04-4DBE-858A-0EDE19BC514A	2017-04-16 06:15:09	2017-04-16 06:15:11	2017-04-16 06:58:45	sala-del-mastio
9D4D6047-4C04-4DBE-858A-0EDE19BC514A	2017-04-16 06:15:15	2017-04-16 06:58:43	2017-04-16 06:58:45	sala-di-tortura
9D4D6047-4C04-4DBE-858A-0EDE19BC514A	2017-04-16 07:34:19	2017-04-16 07:49:02	2017-04-16 07:49:21	sala-di-tortura
9D4D6047-4C04-4DBE-858A-0EDE19BC514A	2017-04-16 07:49:06	2017-04-16 07:49:12	2017-04-16 07:49:21	sala-di-tortura
9D4D6047-4C04-4DBE-858A-0EDE19BC514A	2017-04-16 07:49:22	2017-04-16 08:03:45	2017-04-16 08:18:17	sala-di-tortura
9D4D6047-4C04-4DBE-858A-0EDE19BC514A	2017-04-16 08:03:45	2017-04-16 08:03:47	2017-04-16 08:18:17	sala-del-mastio
9D4D6047-4C04-4DBE-858A-0EDE19BC514A	2017-04-16 08:18:31	2017-04-16 08:18:33	2017-04-16 08:31:14	sala-di-tortura
9D4D6047-4C04-4DBE-858A-0EDE19BC514A	2017-04-16 08:18:43	2017-04-16 08:18:44	2017-04-16 08:31:15	sala-del-mastio
9D4D6047-4C04-4DBE-858A-0EDE19BC514A	2017-04-16 08:18:57	2017-04-16 08:31:17	2017-04-16 08:41:18	sala-di-tortura
9D4D6047-4C04-4DBE-858A-0EDE19BC514A	2017-04-16 08:41:20	2017-04-16 08:41:22	2017-04-16 09:10:11	sala-di-tortura
9D4D6047-4C04-4DBE-858A-0EDE19BC514A	2017-04-16 08:55:33	2017-04-16 08:55:35	2017-04-16 09:10:11	sala-del-mastio
9D4D6047-4C04-4DBE-858A-0EDE19BC514A	2017-04-16 08:55:41	2017-04-16 08:55:42	2017-04-16 09:10:11	sala-di-tortura
9D4D6047-4C04-4DBE-858A-0EDE19BC514A	2017-04-16 09:10:13	2017-04-16 09:10:15	2017-04-16 09:39:52	sala-del-mastio
9D4D6047-4C04-4DBE-858A-0EDE19BC514A	2017-04-16 09:39:30	2017-04-16 09:39:36	2017-04-16 09:39:52	sala-del-mastio
9D4D6047-4C04-4DBE-858A-0EDE19BC514A	2017-04-16 09:39:36	2017-04-16 09:39:37	2017-04-16 09:39:53	sala-di-tortura
9D4D6047-4C04-4DBE-858A-0EDE19BC514A	2017-04-16 09:39:46	2017-04-16 09:39:47	2017-04-16 09:39:53	sala-di-tortura
9D4D6047-4C04-4DBE-858A-0EDE19BC514A	2017-04-16 09:54:16	2017-04-16 09:54:17	2017-04-16 09:54:20	sala-del-mastio
9D4D6047-4C04-4DBE-858A-0EDE19BC514A	2017-04-16 10:08:52	2017-04-16 10:08:54	2017-04-16 10:08:54	sala-del-mastio
9D4D6047-4C04-4DBE-858A-0EDE19BC514A	2017-04-16 10:31:20	2017-04-16 10:31:22	2017-04-16 10:31:28	sala-di-tortura
9D4D6047-4C04-4DBE-858A-0EDE19BC514A	2017-04-16 10:34:11	2017-04-16 10:34:13	2017-04-16 10:37:29	sala-di-tortura
9D4D6047-4C04-4DBE-858A-0EDE19BC514A	2017-04-16 10:37:19	2017-04-16 10:37:21	2017-04-16 10:37:29	sala-di-tortura
9D4D6047-4C04-4DBE-858A-0EDE19BC514A	2017-04-16 11:18:01	2017-04-16 11:18:02	2017-04-16 11:37:06	sala-di-tortura
9D4D6047-4C04-4DBE-858A-0EDE19BC514A	2017-04-16 11:22:31	2017-04-16 11:22:33	2017-04-16 11:37:06	sala-di-tortura
9D4D6047-4C04-4DBE-858A-0EDE19BC514A	2017-04-16 11:37:11	2017-04-16 11:51:52	2017-04-16 12:13:14	sala-del-mastio
9D4D6047-4C04-4DBE-858A-0EDE19BC514A	2017-04-16 12:13:19	2017-04-16 12:13:21	2017-04-16 13:41:19	sala-di-tortura
9D4D6047-4C04-4DBE-858A-0EDE19BC514A	2017-04-16 12:18:15	2017-04-16 12:18:19	2017-04-16 13:41:20	sala-del-mastio
9D4D6047-4C04-4DBE-858A-0EDE19BC514A	2017-04-16 13:41:26	2017-04-16 13:41:28	2017-04-16 14:22:08	sala-di-tortura
9D4D6047-4C04-4DBE-858A-0EDE19BC514A	2017-04-16 15:07:33	2017-04-16 15:22:13	2017-04-16 15:30:31	sala-di-tortura
9D4D6047-4C04-4DBE-858A-0EDE19BC514A	2017-04-16 15:30:36	2017-04-16 15:30:37	2017-04-16 16:36:26	sala-del-mastio
9D4D6047-4C04-4DBE-858A-0EDE19BC514A	2017-04-16 15:30:46	2017-04-16 15:30:50	2017-04-16 16:36:26	sala-del-mastio
9D4D6047-4C04-4DBE-858A-0EDE19BC514A	2017-04-16 15:30:50	2017-04-16 15:30:56	2017-04-16 16:36:26	sala-di-tortura
9D4D6047-4C04-4DBE-858A-0EDE19BC514A	2017-04-16 17:11:06	2017-04-16 17:11:08	2017-04-16 17:41:19	sala-di-tortura
9D4D6047-4C04-4DBE-858A-0EDE19BC514A	2017-04-16 17:41:25	2017-04-16 17:45:36	2017-04-16 18:11:12	sala-di-tortura
9D4D6047-4C04-4DBE-858A-0EDE19BC514A	2017-04-16 18:11:02	2017-04-16 18:11:13	2017-04-16 18:49:46	sala-del-mastio
9D4D6047-4C04-4DBE-858A-0EDE19BC514A	2017-04-16 18:25:45	2017-04-16 18:25:47	2017-04-16 18:49:47	sala-di-tortura
9D4D6047-4C04-4DBE-858A-0EDE19BC514A	2017-04-16 18:50:14	2017-04-16 19:04:32	2017-04-16 19:33:48	sala-di-tortura
9D4D6047-4C04-4DBE-858A-0EDE19BC514A	2017-04-16 19:34:02	2017-04-16 19:34:08	2017-04-16 19:34:12	sala-di-tortura
9D4D6047-4C04-4DBE-858A-0EDE19BC514A	2017-04-16 19:34:16	2017-04-16 19:34:21	2017-04-16 19:48:34	sala-di-tortura
9D4D6047-4C04-4DBE-858A-0EDE19BC514A	2017-04-16 19:34:30	2017-04-16 19:34:31	2017-04-16 19:48:41	sala-del-mastio
9D4D6047-4C04-4DBE-858A-0EDE19BC514A	2017-04-16 19:34:36	2017-04-16 19:34:44	2017-04-16 19:48:41	sala-di-tortura
9D4D6047-4C04-4DBE-858A-0EDE19BC514A	2017-04-16 19:34:44	2017-04-16 19:34:48	2017-04-16 19:48:42	sala-del-mastio
9D4D6047-4C04-4DBE-858A-0EDE19BC514A	2017-04-16 19:48:36	2017-04-16 19:48:47	2017-04-16 20:11:51	sala-di-tortura
9D4D6047-4C04-4DBE-858A-0EDE19BC514A	2017-04-16 20:11:43	2017-04-16 20:11:45	2017-04-16 20:11:56	sala-del-mastio
9D4D6047-4C04-4DBE-858A-0EDE19BC514A	2017-04-16 20:11:55	2017-04-16 20:11:57	2017-04-16 20:50:29	sala-del-mastio
9D4D6047-4C04-4DBE-858A-0EDE19BC514A	2017-04-16 20:12:05	2017-04-16 20:12:07	2017-04-16 20:50:31	sala-del-mastio
9D4D6047-4C04-4DBE-858A-0EDE19BC514A	2017-04-16 20:50:49	2017-04-16 20:50:51	2017-04-16 20:50:57	sala-di-tortura
9D4D6047-4C04-4DBE-858A-0EDE19BC514A	2017-04-16 20:51:03	2017-04-16 20:51:04	2017-04-16 21:08:11	sala-del-mastio
9D4D6047-4C04-4DBE-858A-0EDE19BC514A	2017-04-16 21:08:16	2017-04-16 21:08:20	2017-04-16 21:52:19	sala-di-tortura
9D4D6047-4C04-4DBE-858A-0EDE19BC514A	2017-04-16 21:52:23	2017-04-16 21:52:27	2017-04-16 22:39:17	sala-del-mastio
9D4D6047-4C04-4DBE-858A-0EDE19BC514A	2017-04-16 21:55:22	2017-04-16 21:55:24	2017-04-16 22:39:24	sala-del-mastio
9D4D6047-4C04-4DBE-858A-0EDE19BC514A	2017-04-16 22:39:22	2017-04-16 22:39:24	2017-04-16 22:54:05	sala-del-mastio
9D4D6047-4C04-4DBE-858A-0EDE19BC514A	2017-04-16 22:54:03	2017-04-16 22:54:05	2017-04-16 22:54:06	sala-di-tortura
9D4D6047-4C04-4DBE-858A-0EDE19BC514A	2017-04-16 22:54:13	2017-04-16 22:54:19	2017-04-16 23:23:20	sala-del-mastio
9D4D6047-4C04-4DBE-858A-0EDE19BC514A	2017-04-16 22:54:25	2017-04-16 22:54:31	2017-04-16 23:23:21	sala-di-tortura
9D4D6047-4C04-4DBE-858A-0EDE19BC514A	2017-04-16 23:23:22	2017-04-16 23:38:03	2017-04-16 23:53:51	sala-di-tortura
9D4D6047-4C04-4DBE-858A-0EDE19BC514A	2017-04-16 23:38:07	2017-04-16 23:38:12	2017-04-16 23:53:51	sala-di-tortura
9D4D6047-4C04-4DBE-858A-0EDE19BC514A	2017-04-16 23:53:56	2017-04-16 23:53:57	2017-04-17 00:07:52	sala-di-tortura
9D4D6047-4C04-4DBE-858A-0EDE19BC514A	2017-04-16 23:54:06	2017-04-16 23:54:18	2017-04-17 00:07:53	sala-di-tortura
9D4D6047-4C04-4DBE-858A-0EDE19BC514A	2017-04-17 00:07:46	2017-04-17 00:07:47	2017-04-17 00:07:53	sala-del-mastio
9D4D6047-4C04-4DBE-858A-0EDE19BC514A	2017-04-17 00:48:38	2017-04-17 01:03:18	2017-04-17 01:56:08	sala-del-mastio
9D4D6047-4C04-4DBE-858A-0EDE19BC514A	2017-04-17 01:56:23	2017-04-17 01:56:27	2017-04-17 02:44:16	sala-del-mastio
9D4D6047-4C04-4DBE-858A-0EDE19BC514A	2017-04-17 02:10:51	2017-04-17 02:10:53	2017-04-17 02:44:18	sala-di-tortura
9D4D6047-4C04-4DBE-858A-0EDE19BC514A	2017-04-17 02:44:21	2017-04-17 02:44:28	2017-04-17 03:13:37	sala-di-tortura
9D4D6047-4C04-4DBE-858A-0EDE19BC514A	2017-04-17 03:13:43	2017-04-17 03:13:45	2017-04-17 04:21:27	sala-di-tortura
9D4D6047-4C04-4DBE-858A-0EDE19BC514A	2017-04-17 04:21:32	2017-04-17 04:21:33	2017-04-17 04:44:32	sala-di-tortura
9D4D6047-4C04-4DBE-858A-0EDE19BC514A	2017-04-17 04:44:37	2017-04-17 04:44:38	2017-04-17 04:45:13	sala-di-tortura
9D4D6047-4C04-4DBE-858A-0EDE19BC514A	2017-04-17 04:44:53	2017-04-17 04:44:55	2017-04-17 04:45:13	sala-di-tortura
9D4D6047-4C04-4DBE-858A-0EDE19BC514A	2017-04-17 04:45:07	2017-04-17 04:45:13	2017-04-17 04:45:13	sala-del-mastio
9D4D6047-4C04-4DBE-858A-0EDE19BC514A	2017-04-17 04:45:24	2017-04-17 04:59:18	2017-04-17 04:59:46	sala-di-tortura
9D4D6047-4C04-4DBE-858A-0EDE19BC514A	2017-04-17 04:59:24	2017-04-17 04:59:34	2017-04-17 04:59:47	sala-di-tortura
9D4D6047-4C04-4DBE-858A-0EDE19BC514A	2017-04-17 04:59:44	2017-04-17 04:59:45	2017-04-17 04:59:47	sala-di-tortura
9D4D6047-4C04-4DBE-858A-0EDE19BC514A	2017-04-17 05:58:01	2017-04-17 05:58:03	2017-04-17 06:19:05	sala-di-tortura
9D4D6047-4C04-4DBE-858A-0EDE19BC514A	2017-04-17 06:18:44	2017-04-17 06:18:51	2017-04-17 06:19:05	sala-di-tortura
9D4D6047-4C04-4DBE-858A-0EDE19BC514A	2017-04-17 06:18:59	2017-04-17 06:19:01	2017-04-17 06:19:05	sala-del-mastio
9D4D6047-4C04-4DBE-858A-0EDE19BC514A	2017-04-17 06:19:11	2017-04-17 06:19:13	2017-04-17 07:27:14	sala-di-tortura
9D4D6047-4C04-4DBE-858A-0EDE19BC514A	2017-04-17 06:19:21	2017-04-17 06:19:23	2017-04-17 07:27:14	sala-di-tortura
9D4D6047-4C04-4DBE-858A-0EDE19BC514A	2017-04-17 07:27:20	2017-04-17 07:27:22	2017-04-17 08:54:49	sala-di-tortura
9D4D6047-4C04-4DBE-858A-0EDE19BC514A	2017-04-17 08:54:55	2017-04-17 09:03:17	2017-04-17 09:19:12	sala-del-mastio
9D4D6047-4C04-4DBE-858A-0EDE19BC514A	2017-04-17 09:19:18	2017-04-17 09:33:06	2017-04-17 09:33:12	sala-del-mastio
9D4D6047-4C04-4DBE-858A-0EDE19BC514A	2017-04-17 11:35:27	2017-04-17 11:35:29	2017-04-17 11:51:32	sala-del-mastio
9D4D6047-4C04-4DBE-858A-0EDE19BC514A	2017-04-17 11:51:38	2017-04-17 11:51:40	2017-04-17 12:21:22	sala-di-tortura
9D4D6047-4C04-4DBE-858A-0EDE19BC514A	2017-04-17 11:58:25	2017-04-17 11:58:29	2017-04-17 12:21:23	sala-di-tortura
9D4D6047-4C04-4DBE-858A-0EDE19BC514A	2017-04-17 12:21:28	2017-04-17 12:21:30	2017-04-17 13:31:12	sala-del-mastio
9D4D6047-4C04-4DBE-858A-0EDE19BC514A	2017-04-17 12:36:08	2017-04-17 12:36:09	2017-04-17 13:31:12	sala-di-tortura
9D4D6047-4C04-4DBE-858A-0EDE19BC514A	2017-04-17 13:31:16	2017-04-17 13:31:18	2017-04-17 14:10:52	sala-del-mastio
9D4D6047-4C04-4DBE-858A-0EDE19BC514A	2017-04-17 14:10:57	2017-04-17 14:10:58	2017-04-17 14:33:50	sala-di-tortura
9D4D6047-4C04-4DBE-858A-0EDE19BC514A	2017-04-17 14:33:56	2017-04-17 14:33:58	2017-04-17 15:32:31	sala-del-mastio
9D4D6047-4C04-4DBE-858A-0EDE19BC514A	2017-04-17 14:48:36	2017-04-17 14:48:37	2017-04-17 15:32:31	sala-di-tortura
9D4D6047-4C04-4DBE-858A-0EDE19BC514A	2017-04-17 14:48:45	2017-04-17 14:48:47	2017-04-17 15:32:32	sala-del-mastio
fae61eed-428d-4c52-89d2-66cc27ce2aa3	2017-04-18 06:12:49	2017-04-18 06:12:55	2017-04-18 08:14:13	sala-di-tortura
fae61eed-428d-4c52-89d2-66cc27ce2aa3	2017-04-18 06:12:55	2017-04-18 08:13:29	2017-04-18 08:14:15	sala-rossa
fae61eed-428d-4c52-89d2-66cc27ce2aa3	2017-04-18 08:13:29	2017-04-18 08:13:43	2017-04-18 08:14:15	cortile
fae61eed-428d-4c52-89d2-66cc27ce2aa3	2017-04-18 08:13:43	2017-04-18 08:14:14	2017-04-18 08:15:13	loggiato
fae61eed-428d-4c52-89d2-66cc27ce2aa3	2017-04-18 08:14:14	2017-04-18 08:14:35	2017-04-18 08:15:13	sala-di-tortura
fae61eed-428d-4c52-89d2-66cc27ce2aa3	2017-04-18 08:14:35	2017-04-18 08:14:44	2017-04-18 08:15:14	sala-del-mastio
fae61eed-428d-4c52-89d2-66cc27ce2aa3	2017-04-18 08:14:44	2017-04-18 08:14:48	2017-04-18 08:15:14	sala-di-tortura
fae61eed-428d-4c52-89d2-66cc27ce2aa3	2017-04-18 08:14:48	2017-04-18 08:14:53	2017-04-18 08:15:14	sala-del-mastio
fae61eed-428d-4c52-89d2-66cc27ce2aa3	2017-04-18 08:14:53	2017-04-18 08:15:11	2017-04-18 08:15:14	sala-sigismondo-isotta
fae61eed-428d-4c52-89d2-66cc27ce2aa3	2017-04-18 08:15:11	2017-04-18 08:15:30	2017-04-18 08:16:13	sala-della-passione
fae61eed-428d-4c52-89d2-66cc27ce2aa3	2017-04-18 08:15:30	2017-04-18 08:15:37	2017-04-18 08:16:14	sala-malatestiana
fae61eed-428d-4c52-89d2-66cc27ce2aa3	2017-04-18 08:15:37	2017-04-18 08:15:43	2017-04-18 08:16:14	sala-della-passione
fae61eed-428d-4c52-89d2-66cc27ce2aa3	2017-04-18 08:15:43	2017-04-18 08:16:02	2017-04-18 08:16:14	camerino-lucrezia-borgia
fae61eed-428d-4c52-89d2-66cc27ce2aa3	2017-04-18 08:16:02	2017-04-18 08:16:15	2017-04-18 08:17:13	sala-del-leone-sforzesco
fae61eed-428d-4c52-89d2-66cc27ce2aa3	2017-04-18 08:16:15	2017-04-18 08:16:19	2017-04-18 08:17:13	camerino-lucrezia-borgia
fae61eed-428d-4c52-89d2-66cc27ce2aa3	2017-04-18 08:16:19	2017-04-18 08:16:30	2017-04-18 08:17:14	sala-del-cardinale
fae61eed-428d-4c52-89d2-66cc27ce2aa3	2017-04-18 08:16:30	2017-04-18 08:16:39	2017-04-18 08:17:14	sala-dei-putti
fae61eed-428d-4c52-89d2-66cc27ce2aa3	2017-04-18 08:16:39	2017-04-18 08:16:53	2017-04-18 08:17:14	sala-rossa
fae61eed-428d-4c52-89d2-66cc27ce2aa3	2017-04-18 08:16:53	2017-04-18 08:16:58	2017-04-18 08:17:15	sala-del-consiglio
fae61eed-428d-4c52-89d2-66cc27ce2aa3	2017-04-18 08:16:58	2017-04-18 08:17:05	2017-04-18 08:17:15	sala-rossa
fae61eed-428d-4c52-89d2-66cc27ce2aa3	2017-04-18 08:17:05	2017-04-18 08:17:16	2017-04-18 08:18:13	camera-di-francesca
fae61eed-428d-4c52-89d2-66cc27ce2aa3	2017-04-18 08:17:16	2017-04-18 08:17:26	2017-04-18 08:18:13	sala-di-giustizia
fae61eed-428d-4c52-89d2-66cc27ce2aa3	2017-04-18 08:17:26	2017-04-18 08:17:38	2017-04-18 08:18:14	anticappella
fae61eed-428d-4c52-89d2-66cc27ce2aa3	2017-04-18 08:17:38	2017-04-18 08:17:48	2017-04-18 08:18:14	cappella
fae61eed-428d-4c52-89d2-66cc27ce2aa3	2017-04-18 08:17:48	2017-04-18 08:18:02	2017-04-18 08:18:14	corpo-di-guardia
fae61eed-428d-4c52-89d2-66cc27ce2aa3	2017-04-18 08:18:02	2017-04-18 08:18:11	2017-04-18 08:18:15	cappella
15A47706-3EF3-4802-AEA6-A0D322D8C9DF	2017-04-19 06:28:03	2017-04-19 06:28:09	2017-04-19 08:38:35	anticappella
15A47706-3EF3-4802-AEA6-A0D322D8C9DF	2017-04-19 06:28:09	2017-04-19 06:28:20	2017-04-19 08:22:04	cappella
15A47706-3EF3-4802-AEA6-A0D322D8C9DF	2017-04-19 06:28:20	2017-04-19 06:28:55	2017-04-19 08:22:20	corpo-di-guardia
15A47706-3EF3-4802-AEA6-A0D322D8C9DF	2017-04-19 06:28:55	2017-04-19 08:19:08	2017-04-19 08:38:36	corpo-di-guardia
15A47706-3EF3-4802-AEA6-A0D322D8C9DF	2017-04-19 08:19:08	2017-04-19 08:20:00	2017-04-19 08:38:37	corpo-di-guardia
15A47706-3EF3-4802-AEA6-A0D322D8C9DF	2017-04-19 08:20:00	2017-04-19 08:22:29	2017-04-19 08:37:37	anticappella
15A47706-3EF3-4802-AEA6-A0D322D8C9DF	2017-04-19 08:22:29	2017-04-19 08:22:32	2017-04-19 08:38:33	cappella
15A47706-3EF3-4802-AEA6-A0D322D8C9DF	2017-04-19 08:22:32	2017-04-19 08:22:41	2017-04-19 08:38:34	anticappella
15A47706-3EF3-4802-AEA6-A0D322D8C9DF	2017-04-19 08:22:41	2017-04-19 08:27:57	2017-04-19 08:38:34	cappella
15A47706-3EF3-4802-AEA6-A0D322D8C9DF	2017-04-19 08:27:57	2017-04-19 08:31:07	2017-04-19 08:38:37	anticappella
15A47706-3EF3-4802-AEA6-A0D322D8C9DF	2017-04-19 08:31:07	2017-04-19 08:31:12	2017-04-19 08:38:38	sala-della-passione
15A47706-3EF3-4802-AEA6-A0D322D8C9DF	2017-04-19 08:31:12	2017-04-19 08:31:19	2017-04-19 08:38:39	sala-dei-putti
15A47706-3EF3-4802-AEA6-A0D322D8C9DF	2017-04-19 08:31:19	2017-04-19 08:32:33	2017-04-19 08:39:19	sala-della-passione
15A47706-3EF3-4802-AEA6-A0D322D8C9DF	2017-04-19 08:32:33	2017-04-19 08:33:25	2017-04-19 08:38:41	sala-del-mastio
15A47706-3EF3-4802-AEA6-A0D322D8C9DF	2017-04-19 08:33:25	2017-04-19 08:33:29	2017-04-19 08:38:42	cortile
15A47706-3EF3-4802-AEA6-A0D322D8C9DF	2017-04-19 08:33:29	2017-04-19 08:35:34	2017-04-19 08:38:43	anticappella
15A47706-3EF3-4802-AEA6-A0D322D8C9DF	2017-04-19 08:35:34	2017-04-19 08:37:48	2017-04-19 08:39:16	sala-della-passione
15A47706-3EF3-4802-AEA6-A0D322D8C9DF	2017-04-19 08:37:48	2017-04-19 08:38:45	2017-04-19 08:39:20	loggiato
15A47706-3EF3-4802-AEA6-A0D322D8C9DF	2017-04-19 08:38:45	2017-04-19 08:39:24	2017-04-19 08:40:02	cortile
15A47706-3EF3-4802-AEA6-A0D322D8C9DF	2017-04-19 08:39:24	2017-04-19 08:39:30	2017-04-19 08:40:07	sala-del-mastio
15A47706-3EF3-4802-AEA6-A0D322D8C9DF	2017-04-19 08:39:30	2017-04-19 08:39:41	2017-04-19 08:40:07	loggiato
15A47706-3EF3-4802-AEA6-A0D322D8C9DF	2017-04-19 08:39:41	2017-04-19 08:39:53	2017-04-19 08:40:08	anticappella
15A47706-3EF3-4802-AEA6-A0D322D8C9DF	2017-04-19 08:39:53	2017-04-19 08:40:03	2017-04-19 08:41:02	cortile
15A47706-3EF3-4802-AEA6-A0D322D8C9DF	2017-04-19 08:40:03	2017-04-19 08:40:09	2017-04-19 08:42:05	loggiato
15A47706-3EF3-4802-AEA6-A0D322D8C9DF	2017-04-19 08:40:09	2017-04-19 08:40:13	2017-04-19 08:41:36	cortile
15A47706-3EF3-4802-AEA6-A0D322D8C9DF	2017-04-19 08:40:13	2017-04-19 08:40:59	2017-04-19 08:41:37	sala-della-passione
15A47706-3EF3-4802-AEA6-A0D322D8C9DF	2017-04-19 08:40:59	2017-04-19 08:41:03	2017-04-19 08:42:02	anticappella
15A47706-3EF3-4802-AEA6-A0D322D8C9DF	2017-04-19 08:41:03	2017-04-19 08:41:53	2017-04-19 08:42:06	cortile
15A47706-3EF3-4802-AEA6-A0D322D8C9DF	2017-04-19 08:41:53	2017-04-19 08:42:04	2017-04-19 08:43:02	anticappella
15A47706-3EF3-4802-AEA6-A0D322D8C9DF	2017-04-19 08:42:04	2017-04-19 08:42:15	2017-04-19 08:43:02	loggiato
15A47706-3EF3-4802-AEA6-A0D322D8C9DF	2017-04-19 08:42:15	2017-04-19 08:42:24	2017-04-19 08:43:03	sala-della-passione
15A47706-3EF3-4802-AEA6-A0D322D8C9DF	2017-04-19 08:42:24	2017-04-19 08:43:00	2017-04-19 08:43:04	cortile
15A47706-3EF3-4802-AEA6-A0D322D8C9DF	2017-04-19 08:43:00	2017-04-19 08:43:46	2017-04-19 08:44:18	loggiato
15A47706-3EF3-4802-AEA6-A0D322D8C9DF	2017-04-19 08:43:46	2017-04-19 08:43:54	2017-04-19 08:44:20	sala-malatestiana
15A47706-3EF3-4802-AEA6-A0D322D8C9DF	2017-04-19 08:43:54	2017-04-19 08:44:22	2017-04-19 08:45:58	anticappella
15A47706-3EF3-4802-AEA6-A0D322D8C9DF	2017-04-19 08:44:22	2017-04-19 08:46:02	2017-04-19 08:47:14	loggiato
15A47706-3EF3-4802-AEA6-A0D322D8C9DF	2017-04-19 08:46:02	2017-04-19 08:46:38	2017-04-19 08:47:21	camerino-lucrezia-borgia
15A47706-3EF3-4802-AEA6-A0D322D8C9DF	2017-04-19 08:46:38	2017-04-19 08:46:51	2017-04-19 08:54:40	cortile
15A47706-3EF3-4802-AEA6-A0D322D8C9DF	2017-04-19 08:46:51	2017-04-19 08:48:18	2017-04-19 08:59:01	sala-del-leone-sforzesco
15A47706-3EF3-4802-AEA6-A0D322D8C9DF	2017-04-19 08:48:18	2017-04-19 08:49:12	2017-04-19 08:54:43	sala-rossa
15A47706-3EF3-4802-AEA6-A0D322D8C9DF	2017-04-19 08:49:12	2017-04-19 08:49:17	2017-04-19 08:54:45	loggiato
15A47706-3EF3-4802-AEA6-A0D322D8C9DF	2017-04-19 08:49:17	2017-04-19 08:50:06	2017-04-19 08:54:46	anticappella
15A47706-3EF3-4802-AEA6-A0D322D8C9DF	2017-04-19 08:50:06	2017-04-19 08:50:10	2017-04-19 09:04:25	sala-rossa
15A47706-3EF3-4802-AEA6-A0D322D8C9DF	2017-04-19 08:50:10	2017-04-19 08:50:38	2017-04-19 08:55:19	anticappella
15A47706-3EF3-4802-AEA6-A0D322D8C9DF	2017-04-19 08:50:38	2017-04-19 08:51:14	2017-04-19 08:55:26	sala-rossa
15A47706-3EF3-4802-AEA6-A0D322D8C9DF	2017-04-19 08:50:38	2017-04-19 08:51:14	2017-04-19 09:04:26	sala-rossa
15A47706-3EF3-4802-AEA6-A0D322D8C9DF	2017-04-19 08:51:14	2017-04-19 08:51:27	2017-04-19 08:55:37	sala-dei-putti
15A47706-3EF3-4802-AEA6-A0D322D8C9DF	2017-04-19 08:51:27	2017-04-19 08:51:44	2017-04-19 09:01:42	cortile
15A47706-3EF3-4802-AEA6-A0D322D8C9DF	2017-04-19 08:51:44	2017-04-19 08:53:06	2017-04-19 08:57:38	anticappella
15A47706-3EF3-4802-AEA6-A0D322D8C9DF	2017-04-19 08:53:06	2017-04-19 08:53:12	2017-04-19 08:57:49	sala-di-giustizia
15A47706-3EF3-4802-AEA6-A0D322D8C9DF	2017-04-19 08:53:12	2017-04-19 08:54:43	2017-04-19 09:04:24	loggiato
15A47706-3EF3-4802-AEA6-A0D322D8C9DF	2017-04-19 08:54:43	2017-04-19 08:55:42	2017-04-19 08:58:27	anticappella
15A47706-3EF3-4802-AEA6-A0D322D8C9DF	2017-04-19 08:55:42	2017-04-19 08:55:49	2017-04-19 09:04:24	sala-rossa
15A47706-3EF3-4802-AEA6-A0D322D8C9DF	2017-04-19 08:55:49	2017-04-19 08:56:21	2017-04-19 09:01:50	anticappella
15A47706-3EF3-4802-AEA6-A0D322D8C9DF	2017-04-19 08:56:21	2017-04-19 08:56:36	2017-04-19 09:04:27	loggiato
15A47706-3EF3-4802-AEA6-A0D322D8C9DF	2017-04-19 08:56:36	2017-04-19 08:57:45	2017-04-19 09:04:18	anticappella
15A47706-3EF3-4802-AEA6-A0D322D8C9DF	2017-04-19 08:57:45	2017-04-19 08:58:30	2017-04-19 09:04:21	cortile
15A47706-3EF3-4802-AEA6-A0D322D8C9DF	2017-04-19 08:58:30	2017-04-19 09:00:52	2017-04-19 09:04:22	anticappella
15A47706-3EF3-4802-AEA6-A0D322D8C9DF	2017-04-19 09:00:52	2017-04-19 09:01:45	2017-04-19 09:04:23	cortile
15A47706-3EF3-4802-AEA6-A0D322D8C9DF	2017-04-19 09:01:45	2017-04-19 09:02:32	2017-04-19 09:04:28	loggiato
15A47706-3EF3-4802-AEA6-A0D322D8C9DF	2017-04-19 09:02:32	2017-04-19 09:02:43	2017-04-19 09:04:29	cortile
15A47706-3EF3-4802-AEA6-A0D322D8C9DF	2017-04-19 09:02:43	2017-04-19 09:02:48	2017-04-19 09:04:30	anticappella
15A47706-3EF3-4802-AEA6-A0D322D8C9DF	2017-04-19 09:02:48	2017-04-19 09:04:22	2017-04-19 09:05:55	cortile
15A47706-3EF3-4802-AEA6-A0D322D8C9DF	2017-04-19 09:04:22	2017-04-19 09:06:18	2017-04-19 09:07:05	anticappella
15A47706-3EF3-4802-AEA6-A0D322D8C9DF	2017-04-19 09:06:18	2017-04-19 09:07:40	2017-04-19 09:09:20	cortile
15A47706-3EF3-4802-AEA6-A0D322D8C9DF	2017-04-19 09:07:40	2017-04-19 09:07:46	2017-04-19 09:09:23	sala-rossa
15A47706-3EF3-4802-AEA6-A0D322D8C9DF	2017-04-19 09:07:46	2017-04-19 09:07:50	2017-04-19 09:09:23	anticappella
15A47706-3EF3-4802-AEA6-A0D322D8C9DF	2017-04-19 09:07:50	2017-04-19 09:11:49	2017-04-19 09:14:16	cortile
15A47706-3EF3-4802-AEA6-A0D322D8C9DF	2017-04-19 09:11:49	2017-04-19 09:11:51	2017-04-19 09:14:17	cortile
15A47706-3EF3-4802-AEA6-A0D322D8C9DF	2017-04-19 09:12:07	2017-04-19 09:12:21	2017-04-19 09:14:18	sala-di-tortura
15A47706-3EF3-4802-AEA6-A0D322D8C9DF	2017-04-19 09:12:21	2017-04-19 09:13:50	2017-04-19 09:14:19	sala-di-tortura
15A47706-3EF3-4802-AEA6-A0D322D8C9DF	2017-04-19 09:13:50	2017-04-19 09:14:12	2017-04-19 09:14:21	sala-del-mastio
15A47706-3EF3-4802-AEA6-A0D322D8C9DF	2017-04-19 09:14:15	2017-04-19 09:14:30	2017-04-19 09:15:16	sala-sigismondo-isotta
15A47706-3EF3-4802-AEA6-A0D322D8C9DF	2017-04-19 09:14:34	2017-04-19 09:14:56	2017-04-19 09:15:20	sala-della-passione
15A47706-3EF3-4802-AEA6-A0D322D8C9DF	2017-04-19 09:14:56	2017-04-19 09:15:11	2017-04-19 09:15:20	sala-malatestiana
15A47706-3EF3-4802-AEA6-A0D322D8C9DF	2017-04-19 09:15:11	2017-04-19 09:15:16	2017-04-19 09:21:24	sala-della-passione
15A47706-3EF3-4802-AEA6-A0D322D8C9DF	2017-04-19 09:15:16	2017-04-19 09:16:33	2017-04-19 09:21:25	camerino-lucrezia-borgia
15A47706-3EF3-4802-AEA6-A0D322D8C9DF	2017-04-19 09:16:33	2017-04-19 09:18:03	2017-04-19 09:21:25	sala-sigismondo-isotta
15A47706-3EF3-4802-AEA6-A0D322D8C9DF	2017-04-19 09:18:03	2017-04-19 09:18:05	2017-04-19 09:21:26	sala-della-passione
15A47706-3EF3-4802-AEA6-A0D322D8C9DF	2017-04-19 09:18:09	2017-04-19 09:18:19	2017-04-19 09:21:26	sala-della-passione
15A47706-3EF3-4802-AEA6-A0D322D8C9DF	2017-04-19 09:18:25	2017-04-19 09:18:31	2017-04-19 09:21:27	sala-della-passione
15A47706-3EF3-4802-AEA6-A0D322D8C9DF	2017-04-19 09:19:31	2017-04-19 09:21:07	2017-04-19 09:21:28	sala-malatestiana
15A47706-3EF3-4802-AEA6-A0D322D8C9DF	2017-04-19 09:21:07	2017-04-19 09:21:20	2017-04-19 09:21:28	camerino-lucrezia-borgia
15A47706-3EF3-4802-AEA6-A0D322D8C9DF	2017-04-19 09:21:20	2017-04-19 09:21:24	2017-04-19 09:21:29	sala-della-passione
15A47706-3EF3-4802-AEA6-A0D322D8C9DF	2017-04-19 09:21:24	2017-04-19 09:21:37	2017-04-19 09:21:55	sala-malatestiana
15A47706-3EF3-4802-AEA6-A0D322D8C9DF	2017-04-19 09:21:37	2017-04-19 09:21:47	2017-04-19 09:21:56	camerino-lucrezia-borgia
15A47706-3EF3-4802-AEA6-A0D322D8C9DF	2017-04-19 09:21:47	2017-04-19 09:21:59	2017-04-19 09:31:27	sala-malatestiana
15A47706-3EF3-4802-AEA6-A0D322D8C9DF	2017-04-19 09:21:59	2017-04-19 09:22:32	2017-04-19 09:31:28	sala-del-cardinale
15A47706-3EF3-4802-AEA6-A0D322D8C9DF	2017-04-19 09:22:32	2017-04-19 09:23:37	2017-04-19 09:31:29	sala-del-leone-sforzesco
15A47706-3EF3-4802-AEA6-A0D322D8C9DF	2017-04-19 09:23:37	2017-04-19 09:24:12	2017-04-19 09:31:29	sala-del-cardinale
15A47706-3EF3-4802-AEA6-A0D322D8C9DF	2017-04-19 09:24:12	2017-04-19 09:24:44	2017-04-19 09:31:30	sala-del-leone-sforzesco
15A47706-3EF3-4802-AEA6-A0D322D8C9DF	2017-04-19 09:24:44	2017-04-19 09:27:07	2017-04-19 09:31:31	sala-del-cardinale
15A47706-3EF3-4802-AEA6-A0D322D8C9DF	2017-04-19 09:27:07	2017-04-19 09:29:33	2017-04-19 09:31:32	sala-dei-putti
15A47706-3EF3-4802-AEA6-A0D322D8C9DF	2017-04-19 09:29:33	2017-04-19 09:31:19	2017-04-19 09:31:33	sala-rossa
15A47706-3EF3-4802-AEA6-A0D322D8C9DF	2017-04-19 09:31:19	2017-04-19 09:32:10	2017-04-19 09:34:06	sala-del-consiglio
15A47706-3EF3-4802-AEA6-A0D322D8C9DF	2017-04-19 09:32:10	2017-04-19 09:33:08	2017-04-19 09:34:12	sala-rossa
15A47706-3EF3-4802-AEA6-A0D322D8C9DF	2017-04-19 09:33:08	2017-04-19 09:34:11	2017-04-19 09:34:13	sala-del-consiglio
15A47706-3EF3-4802-AEA6-A0D322D8C9DF	2017-04-19 09:34:11	2017-04-19 09:34:18	2017-04-19 09:34:27	camera-di-francesca
15A47706-3EF3-4802-AEA6-A0D322D8C9DF	2017-04-19 09:34:18	2017-04-19 09:34:43	2017-04-19 09:35:01	corpo-di-guardia
15A47706-3EF3-4802-AEA6-A0D322D8C9DF	2017-04-19 09:34:43	2017-04-19 09:34:51	2017-04-19 09:35:03	camera-di-francesca
15A47706-3EF3-4802-AEA6-A0D322D8C9DF	2017-04-19 09:34:51	2017-04-19 09:35:05	2017-04-19 09:35:06	corpo-di-guardia
15A47706-3EF3-4802-AEA6-A0D322D8C9DF	2017-04-19 09:35:05	2017-04-19 09:36:17	2017-05-19 14:50:41	sala-di-giustizia
15A47706-3EF3-4802-AEA6-A0D322D8C9DF	2017-04-19 09:36:17	2017-04-19 09:37:18	2017-05-19 14:50:42	loggiato
1E08EE09-25AB-4C51-9953-0C91882CED9D	2017-04-19 09:36:57	2017-04-19 09:37:42	2017-04-19 09:39:29	loggiato
15A47706-3EF3-4802-AEA6-A0D322D8C9DF	2017-04-19 09:37:18	2017-04-19 09:38:07	2017-05-19 14:50:37	sala-rossa
1E08EE09-25AB-4C51-9953-0C91882CED9D	2017-04-19 09:37:42	2017-04-19 09:37:44	2017-04-19 09:39:32	loggiato
15A47706-3EF3-4802-AEA6-A0D322D8C9DF	2017-04-19 09:38:07	2017-04-19 09:38:29	2017-05-19 14:50:39	cortile
15A47706-3EF3-4802-AEA6-A0D322D8C9DF	2017-04-19 09:38:29	2017-04-19 09:41:02	2017-05-19 14:50:41	cappella
1E08EE09-25AB-4C51-9953-0C91882CED9D	2017-04-19 09:38:35	2017-04-19 09:40:03	2017-04-19 10:07:39	cappella
1E08EE09-25AB-4C51-9953-0C91882CED9D	2017-04-19 09:38:35	2017-04-19 09:40:03	2017-04-19 09:55:46	cappella
15A47706-3EF3-4802-AEA6-A0D322D8C9DF	2017-04-19 09:41:02	2017-04-19 09:46:34	2017-05-19 14:50:44	corpo-di-guardia
1E08EE09-25AB-4C51-9953-0C91882CED9D	2017-04-19 09:41:45	2017-04-19 09:42:31	2017-04-19 10:07:46	corpo-di-guardia
1E08EE09-25AB-4C51-9953-0C91882CED9D	2017-04-19 09:44:31	2017-04-19 09:44:34	2017-04-19 10:07:50	cortile
15A47706-3EF3-4802-AEA6-A0D322D8C9DF	2017-04-19 09:46:34	2017-04-19 09:46:47	2017-05-19 14:50:46	anticappella
15A47706-3EF3-4802-AEA6-A0D322D8C9DF	2017-04-19 09:46:47	2017-04-19 09:48:11	2017-05-19 14:50:47	cortile
15A47706-3EF3-4802-AEA6-A0D322D8C9DF	2017-04-19 09:48:11	2017-04-19 09:49:27	2017-05-19 14:50:48	cortile
15A47706-3EF3-4802-AEA6-A0D322D8C9DF	2017-04-19 09:49:27	2017-04-19 09:49:37	2017-05-19 14:50:49	anticappella
15A47706-3EF3-4802-AEA6-A0D322D8C9DF	2017-04-19 09:49:37	2017-04-19 09:49:47	2017-05-19 14:50:51	cortile
1E08EE09-25AB-4C51-9953-0C91882CED9D	2017-04-19 09:56:55	2017-04-19 09:57:09	2017-04-19 10:07:32	cortile
1E08EE09-25AB-4C51-9953-0C91882CED9D	2017-04-19 10:07:13	2017-04-19 10:07:39	2017-04-19 10:14:55	cortile
1E08EE09-25AB-4C51-9953-0C91882CED9D	2017-04-19 10:07:39	2017-04-19 10:07:51	2017-04-19 10:14:55	anticappella
1E08EE09-25AB-4C51-9953-0C91882CED9D	2017-04-19 10:07:51	2017-04-19 10:09:36	2017-04-19 10:14:56	sala-del-mastio
1E08EE09-25AB-4C51-9953-0C91882CED9D	2017-04-19 10:09:36	2017-04-19 10:09:43	2017-04-19 10:14:57	anticappella
7C431309-BD8A-4011-BC00-35EFDAE6FD08	2017-04-19 13:28:18	2017-04-19 13:28:56	2017-05-16 20:51:05	sala-sigismondo-isotta
3b983283-a4e8-4d7e-b1f8-326da4af2c6b	2017-05-16 20:21:36	2017-05-16 20:21:38	2017-05-16 20:24:14	sala-di-tortura
3b983283-a4e8-4d7e-b1f8-326da4af2c6b	2017-05-16 20:21:38	2017-05-16 20:21:42	2017-05-16 20:24:17	sala-di-tortura
3b983283-a4e8-4d7e-b1f8-326da4af2c6b	2017-05-16 20:21:42	2017-05-16 20:22:16	2017-05-16 20:24:19	sala-del-mastio
3b983283-a4e8-4d7e-b1f8-326da4af2c6b	2017-05-16 20:22:16	2017-05-16 20:22:41	2017-05-16 20:24:20	sala-del-mastio
3b983283-a4e8-4d7e-b1f8-326da4af2c6b	2017-05-16 20:22:41	2017-05-16 20:23:30	2017-05-16 20:24:21	sala-del-mastio
3b983283-a4e8-4d7e-b1f8-326da4af2c6b	2017-05-16 20:23:30	2017-05-16 20:24:02	2017-05-16 20:24:23	sala-di-tortura
7C431309-BD8A-4011-BC00-35EFDAE6FD08	2017-05-16 20:48:50	2017-05-16 20:49:27	2017-05-16 20:51:08	sala-di-tortura
7C431309-BD8A-4011-BC00-35EFDAE6FD08	2017-05-16 20:49:27	2017-05-16 20:51:11	2017-05-16 20:51:28	sala-sigismondo-isotta
7C431309-BD8A-4011-BC00-35EFDAE6FD08	2017-05-16 20:51:11	2017-05-16 20:51:35	2017-05-16 20:52:19	sala-del-mastio
7C431309-BD8A-4011-BC00-35EFDAE6FD08	2017-05-16 20:51:35	2017-05-16 20:52:31	2017-05-16 20:53:19	sala-di-tortura
7C431309-BD8A-4011-BC00-35EFDAE6FD08	2017-05-16 20:52:31	2017-05-16 20:53:29	2017-05-16 20:56:57	sala-sigismondo-isotta
7C431309-BD8A-4011-BC00-35EFDAE6FD08	2017-05-16 20:53:29	2017-05-16 20:53:55	2017-05-16 20:56:59	sala-di-tortura
7C431309-BD8A-4011-BC00-35EFDAE6FD08	2017-05-16 20:53:55	2017-05-16 20:57:09	2017-05-16 20:57:47	sala-del-mastio
7C431309-BD8A-4011-BC00-35EFDAE6FD08	2017-05-16 20:57:09	2017-05-16 20:57:59	2017-05-16 20:58:31	sala-sigismondo-isotta
7C431309-BD8A-4011-BC00-35EFDAE6FD08	2017-05-16 20:57:59	2017-05-16 20:58:31	2017-05-16 20:58:31	sala-del-mastio
7C431309-BD8A-4011-BC00-35EFDAE6FD08	2017-05-16 20:58:31	2017-05-16 20:58:39	2017-05-16 20:59:50	sala-di-tortura
7C431309-BD8A-4011-BC00-35EFDAE6FD08	2017-05-16 20:58:39	2017-05-16 20:59:11	2017-05-16 20:59:51	sala-del-mastio
7C431309-BD8A-4011-BC00-35EFDAE6FD08	2017-05-16 20:59:11	2017-05-16 20:59:57	2017-05-16 21:00:52	sala-sigismondo-isotta
7C431309-BD8A-4011-BC00-35EFDAE6FD08	2017-05-16 20:59:57	2017-05-16 21:00:59	2017-05-16 21:01:27	sala-del-mastio
7C431309-BD8A-4011-BC00-35EFDAE6FD08	2017-05-16 21:00:59	2017-05-16 21:02:31	2017-05-16 21:03:29	sala-di-tortura
7C431309-BD8A-4011-BC00-35EFDAE6FD08	2017-05-16 21:02:31	2017-05-16 21:03:01	2017-05-16 21:03:31	sala-del-mastio
7C431309-BD8A-4011-BC00-35EFDAE6FD08	2017-05-16 21:03:01	2017-05-16 21:05:56	2017-05-16 21:06:29	sala-di-tortura
7C431309-BD8A-4011-BC00-35EFDAE6FD08	2017-05-16 21:05:56	2017-05-16 21:12:30	2017-05-16 21:13:18	sala-sigismondo-isotta
7C431309-BD8A-4011-BC00-35EFDAE6FD08	2017-05-16 21:12:30	2017-05-16 21:12:38	2017-05-16 21:13:20	sala-del-mastio
7C431309-BD8A-4011-BC00-35EFDAE6FD08	2017-05-16 21:12:38	2017-05-16 21:13:14	2017-05-16 21:13:21	sala-di-tortura
7C431309-BD8A-4011-BC00-35EFDAE6FD08	2017-05-16 21:28:58	2017-05-16 21:29:54	2017-05-16 21:29:54	sala-sigismondo-isotta
7C431309-BD8A-4011-BC00-35EFDAE6FD08	2017-05-16 21:29:54	2017-05-16 21:30:26	2017-05-16 21:31:50	sala-del-mastio
7C431309-BD8A-4011-BC00-35EFDAE6FD08	2017-05-16 21:30:26	2017-05-16 21:31:14	2017-05-16 21:31:52	sala-sigismondo-isotta
7C431309-BD8A-4011-BC00-35EFDAE6FD08	2017-05-16 21:31:14	2017-05-16 21:31:52	2017-05-16 21:31:58	sala-del-mastio
7C431309-BD8A-4011-BC00-35EFDAE6FD08	2017-05-16 21:31:52	2017-05-16 21:33:04	2017-05-19 14:54:11	sala-di-tortura
7C431309-BD8A-4011-BC00-35EFDAE6FD08	2017-05-16 21:33:04	2017-05-16 21:33:48	2017-05-19 14:54:12	sala-del-mastio
7C431309-BD8A-4011-BC00-35EFDAE6FD08	2017-05-19 14:45:41	2017-05-19 14:47:05	2017-05-19 14:54:13	cortile
7C431309-BD8A-4011-BC00-35EFDAE6FD08	2017-05-19 14:47:11	2017-05-19 14:49:25	2017-05-19 14:54:13	cortile
15A47706-3EF3-4802-AEA6-A0D322D8C9DF	2017-05-19 14:48:31	2017-05-19 14:50:43	2017-05-19 14:53:29	cortile
15A47706-3EF3-4802-AEA6-A0D322D8C9DF	2017-05-19 14:50:43	2017-05-19 14:52:35	2017-05-19 14:53:32	cortile
7C431309-BD8A-4011-BC00-35EFDAE6FD08	2017-05-19 14:50:50	2017-05-19 14:54:12	2017-05-19 17:23:34	cortile
15A47706-3EF3-4802-AEA6-A0D322D8C9DF	2017-05-19 14:52:35	2017-05-19 14:52:57	2017-05-19 14:53:35	loggiato
15A47706-3EF3-4802-AEA6-A0D322D8C9DF	2017-05-19 14:52:57	2017-05-19 14:53:09	2017-05-19 14:53:37	cortile
15A47706-3EF3-4802-AEA6-A0D322D8C9DF	2017-05-19 14:53:09	2017-05-19 14:53:32	2017-05-19 14:53:54	loggiato
15A47706-3EF3-4802-AEA6-A0D322D8C9DF	2017-05-19 14:53:32	2017-05-19 14:53:45	2017-05-19 14:54:00	cortile
15A47706-3EF3-4802-AEA6-A0D322D8C9DF	2017-05-19 14:53:45	2017-05-19 14:54:01	2017-06-16 12:03:31	loggiato
15A47706-3EF3-4802-AEA6-A0D322D8C9DF	2017-05-19 14:54:01	2017-05-19 14:54:05	2017-06-16 12:03:32	cortile
7C431309-BD8A-4011-BC00-35EFDAE6FD08	2017-05-19 17:23:39	2017-05-19 17:26:23	2017-05-19 17:31:57	sala-sigismondo-isotta
7C431309-BD8A-4011-BC00-35EFDAE6FD08	2017-05-19 17:26:23	2017-05-19 17:30:53	2017-05-19 17:31:58	sala-del-mastio
7C431309-BD8A-4011-BC00-35EFDAE6FD08	2017-05-19 17:30:53	2017-05-19 17:32:04	2017-05-19 17:49:20	sala-di-tortura
7C431309-BD8A-4011-BC00-35EFDAE6FD08	2017-05-19 17:32:04	2017-05-19 17:32:49	2017-05-19 17:49:20	sala-del-mastio
7C431309-BD8A-4011-BC00-35EFDAE6FD08	2017-05-19 17:32:49	2017-05-19 17:32:54	2017-05-19 17:49:21	sala-di-tortura
7C431309-BD8A-4011-BC00-35EFDAE6FD08	2017-05-19 17:32:54	2017-05-19 17:37:31	2017-05-19 17:49:22	sala-del-mastio
7C431309-BD8A-4011-BC00-35EFDAE6FD08	2017-05-19 17:37:31	2017-05-19 17:49:26	2017-05-19 22:28:38	sala-sigismondo-isotta
7C431309-BD8A-4011-BC00-35EFDAE6FD08	2017-05-19 17:49:26	2017-05-19 22:28:39	2017-05-19 22:48:13	sala-sigismondo-isotta
7C431309-BD8A-4011-BC00-35EFDAE6FD08	2017-05-19 22:28:45	2017-05-19 22:29:16	2017-05-19 22:48:14	sala-sigismondo-isotta
7C431309-BD8A-4011-BC00-35EFDAE6FD08	2017-05-19 22:29:24	2017-05-19 22:48:14	2017-05-19 22:49:53	sala-sigismondo-isotta
7C431309-BD8A-4011-BC00-35EFDAE6FD08	2017-05-19 22:48:22	2017-05-19 22:49:01	2017-05-19 22:49:53	sala-sigismondo-isotta
7C431309-BD8A-4011-BC00-35EFDAE6FD08	2017-05-19 22:49:09	2017-05-19 22:49:43	2017-05-19 22:49:53	sala-sigismondo-isotta
7C431309-BD8A-4011-BC00-35EFDAE6FD08	2017-05-19 22:49:50	2017-05-19 23:37:37	2017-05-20 00:56:11	sala-sigismondo-isotta
7C431309-BD8A-4011-BC00-35EFDAE6FD08	2017-05-19 23:37:43	2017-05-19 23:43:23	2017-05-20 00:56:11	sala-sigismondo-isotta
7C431309-BD8A-4011-BC00-35EFDAE6FD08	2017-05-19 23:54:52	2017-05-20 00:06:33	2017-05-20 00:56:12	sala-sigismondo-isotta
7C431309-BD8A-4011-BC00-35EFDAE6FD08	2017-05-20 00:06:39	2017-05-20 00:12:04	2017-05-20 00:56:12	sala-sigismondo-isotta
7C431309-BD8A-4011-BC00-35EFDAE6FD08	2017-05-20 00:12:12	2017-05-20 00:56:11	2017-05-20 00:56:13	sala-sigismondo-isotta
7C431309-BD8A-4011-BC00-35EFDAE6FD08	2017-05-22 06:06:05	2017-05-22 06:06:50	2017-05-22 06:08:27	sala-di-tortura
7C431309-BD8A-4011-BC00-35EFDAE6FD08	2017-05-22 06:06:50	2017-05-22 06:08:53	2017-05-22 18:35:29	sala-sigismondo-isotta
7C431309-BD8A-4011-BC00-35EFDAE6FD08	2017-05-22 18:35:33	2017-05-22 18:36:27	2017-05-22 18:36:34	sala-di-tortura
7C431309-BD8A-4011-BC00-35EFDAE6FD08	2017-05-22 18:36:27	2017-05-22 18:37:30	2017-05-22 18:39:22	sala-del-mastio
7C431309-BD8A-4011-BC00-35EFDAE6FD08	2017-05-22 18:37:30	2017-05-22 19:13:36	2017-05-22 19:18:33	sala-di-tortura
7C431309-BD8A-4011-BC00-35EFDAE6FD08	2017-05-22 19:13:36	2017-05-22 19:13:40	2017-05-22 19:16:20	sala-sigismondo-isotta
7C431309-BD8A-4011-BC00-35EFDAE6FD08	2017-05-24 17:54:07	2017-05-24 17:58:08	2017-05-24 18:16:20	sala-di-tortura
7C431309-BD8A-4011-BC00-35EFDAE6FD08	2017-05-24 17:58:08	2017-05-24 18:17:33	2017-05-24 18:24:37	sala-sigismondo-isotta
7C431309-BD8A-4011-BC00-35EFDAE6FD08	2017-05-24 18:17:33	2017-05-24 18:18:58	2017-05-24 18:24:38	sala-del-mastio
7C431309-BD8A-4011-BC00-35EFDAE6FD08	2017-05-24 18:18:58	2017-05-24 18:24:41	2017-05-24 18:33:31	sala-sigismondo-isotta
7C431309-BD8A-4011-BC00-35EFDAE6FD08	2017-05-24 18:24:41	2017-05-24 18:33:28	2017-05-24 19:06:59	sala-del-mastio
7C431309-BD8A-4011-BC00-35EFDAE6FD08	2017-05-24 18:24:41	2017-05-24 18:33:28	2017-05-24 18:33:32	sala-del-mastio
7C431309-BD8A-4011-BC00-35EFDAE6FD08	2017-05-24 18:33:28	2017-05-24 19:07:07	2017-05-24 19:28:46	sala-di-tortura
7C431309-BD8A-4011-BC00-35EFDAE6FD08	2017-05-24 19:07:07	2017-05-24 19:13:49	2017-05-24 19:28:47	sala-del-mastio
7C431309-BD8A-4011-BC00-35EFDAE6FD08	2017-05-24 19:13:49	2017-05-24 19:28:54	2017-05-24 19:36:52	sala-di-tortura
7C431309-BD8A-4011-BC00-35EFDAE6FD08	2017-05-24 19:28:54	2017-05-24 19:31:15	2017-05-24 19:36:53	sala-sigismondo-isotta
7C431309-BD8A-4011-BC00-35EFDAE6FD08	2017-05-24 19:31:15	2017-05-24 19:31:21	2017-05-24 19:36:54	sala-del-mastio
7C431309-BD8A-4011-BC00-35EFDAE6FD08	2017-05-24 19:31:21	2017-05-24 19:31:59	2017-05-24 19:36:54	sala-sigismondo-isotta
7C431309-BD8A-4011-BC00-35EFDAE6FD08	2017-05-24 19:31:59	2017-05-24 19:32:04	2017-05-24 19:36:55	sala-di-tortura
7C431309-BD8A-4011-BC00-35EFDAE6FD08	2017-05-24 19:32:04	2017-05-24 19:32:08	2017-05-24 19:36:55	sala-del-mastio
7C431309-BD8A-4011-BC00-35EFDAE6FD08	2017-05-24 19:32:08	2017-05-24 19:42:15	2017-05-24 19:45:16	sala-di-tortura
7C431309-BD8A-4011-BC00-35EFDAE6FD08	2017-05-24 19:42:15	2017-05-24 19:44:25	2017-05-24 19:48:37	sala-del-mastio
7C431309-BD8A-4011-BC00-35EFDAE6FD08	2017-05-24 19:42:15	2017-05-24 19:44:25	2017-05-24 19:45:19	sala-del-mastio
7C431309-BD8A-4011-BC00-35EFDAE6FD08	2017-05-24 19:44:25	2017-05-24 19:45:17	2017-05-24 19:48:36	sala-di-tortura
7C431309-BD8A-4011-BC00-35EFDAE6FD08	2017-05-24 19:45:17	2017-05-24 19:46:02	2017-05-24 19:48:38	sala-sigismondo-isotta
7C431309-BD8A-4011-BC00-35EFDAE6FD08	2017-05-24 19:46:02	2017-05-24 19:46:49	2017-05-24 19:48:38	sala-di-tortura
7C431309-BD8A-4011-BC00-35EFDAE6FD08	2017-05-24 19:46:49	2017-05-24 19:50:54	2017-05-24 20:01:35	sala-sigismondo-isotta
7C431309-BD8A-4011-BC00-35EFDAE6FD08	2017-05-24 19:50:54	2017-05-24 20:00:57	2017-05-24 20:01:36	sala-di-tortura
7C431309-BD8A-4011-BC00-35EFDAE6FD08	2017-05-24 20:00:57	2017-05-24 20:02:28	2017-05-24 20:04:04	sala-sigismondo-isotta
7C431309-BD8A-4011-BC00-35EFDAE6FD08	2017-05-24 20:02:28	2017-05-24 20:02:56	2017-05-24 20:04:06	sala-del-mastio
7C431309-BD8A-4011-BC00-35EFDAE6FD08	2017-05-24 20:02:56	2017-05-24 20:04:30	2017-05-24 20:06:52	sala-di-tortura
7C431309-BD8A-4011-BC00-35EFDAE6FD08	2017-05-24 20:04:30	2017-05-24 20:10:56	2017-05-24 20:16:25	sala-sigismondo-isotta
7C431309-BD8A-4011-BC00-35EFDAE6FD08	2017-05-24 20:10:56	2017-05-24 20:11:05	2017-05-24 20:16:26	sala-di-tortura
7C431309-BD8A-4011-BC00-35EFDAE6FD08	2017-05-24 20:11:05	2017-05-24 20:22:02	2017-05-24 20:30:40	sala-sigismondo-isotta
7C431309-BD8A-4011-BC00-35EFDAE6FD08	2017-05-24 20:22:02	2017-05-24 20:33:29	2017-05-24 20:42:57	sala-di-tortura
7C431309-BD8A-4011-BC00-35EFDAE6FD08	2017-05-24 20:33:29	2017-05-24 20:43:43	2017-05-24 20:47:24	sala-sigismondo-isotta
7C431309-BD8A-4011-BC00-35EFDAE6FD08	2017-05-24 20:43:43	2017-05-24 20:45:13	2017-05-24 20:47:26	sala-del-mastio
7C431309-BD8A-4011-BC00-35EFDAE6FD08	2017-05-24 20:45:13	2017-05-24 20:47:27	2017-05-24 20:59:56	sala-sigismondo-isotta
7C431309-BD8A-4011-BC00-35EFDAE6FD08	2017-05-24 20:47:27	2017-05-24 20:47:32	2017-05-24 20:59:59	sala-del-mastio
7C431309-BD8A-4011-BC00-35EFDAE6FD08	2017-05-24 20:47:32	2017-05-24 21:02:53	2017-05-24 21:08:04	sala-sigismondo-isotta
7C431309-BD8A-4011-BC00-35EFDAE6FD08	2017-05-24 21:02:53	2017-05-24 21:07:56	2017-05-24 21:25:22	sala-di-tortura
7C431309-BD8A-4011-BC00-35EFDAE6FD08	2017-05-24 21:07:56	2017-05-24 21:25:26	2017-05-24 21:36:51	sala-sigismondo-isotta
7C431309-BD8A-4011-BC00-35EFDAE6FD08	2017-05-24 21:25:26	2017-05-24 21:29:50	2017-05-24 21:37:56	sala-di-tortura
7C431309-BD8A-4011-BC00-35EFDAE6FD08	2017-05-24 21:29:50	2017-05-24 21:36:47	2017-05-24 21:37:59	sala-sigismondo-isotta
7C431309-BD8A-4011-BC00-35EFDAE6FD08	2017-05-24 21:36:47	2017-05-24 21:37:57	2017-05-24 21:43:57	sala-del-mastio
7C431309-BD8A-4011-BC00-35EFDAE6FD08	2017-05-24 21:37:57	2017-05-24 21:41:47	2017-05-24 21:44:01	sala-sigismondo-isotta
7C431309-BD8A-4011-BC00-35EFDAE6FD08	2017-05-24 21:41:47	2017-05-24 21:44:10	2017-05-24 21:52:36	sala-del-mastio
7C431309-BD8A-4011-BC00-35EFDAE6FD08	2017-05-24 21:44:10	2017-05-24 21:50:34	2017-05-24 21:52:37	sala-sigismondo-isotta
7C431309-BD8A-4011-BC00-35EFDAE6FD08	2017-05-24 21:50:34	2017-05-24 21:57:23	2017-05-24 22:00:03	sala-del-mastio
7C431309-BD8A-4011-BC00-35EFDAE6FD08	2017-05-24 21:57:23	2017-05-24 21:57:30	2017-05-24 22:02:59	sala-di-tortura
7C431309-BD8A-4011-BC00-35EFDAE6FD08	2017-05-24 21:57:30	2017-05-24 22:07:50	2017-05-24 22:11:12	sala-del-mastio
7C431309-BD8A-4011-BC00-35EFDAE6FD08	2017-05-24 22:07:50	2017-05-24 22:11:20	2017-05-24 22:22:15	sala-sigismondo-isotta
7C431309-BD8A-4011-BC00-35EFDAE6FD08	2017-05-24 22:11:20	2017-05-24 22:11:24	2017-05-24 22:19:44	sala-del-mastio
7C431309-BD8A-4011-BC00-35EFDAE6FD08	2017-05-24 22:11:24	2017-05-24 22:13:45	2017-05-24 22:19:45	sala-sigismondo-isotta
7C431309-BD8A-4011-BC00-35EFDAE6FD08	2017-05-24 22:13:45	2017-05-24 22:15:27	2017-05-24 22:19:45	sala-del-mastio
7C431309-BD8A-4011-BC00-35EFDAE6FD08	2017-05-24 22:15:27	2017-05-24 22:16:09	2017-05-24 22:19:46	sala-di-tortura
7C431309-BD8A-4011-BC00-35EFDAE6FD08	2017-05-24 22:16:09	2017-05-24 22:22:15	2017-05-24 22:22:16	sala-sigismondo-isotta
7C431309-BD8A-4011-BC00-35EFDAE6FD08	2017-05-24 22:22:15	2017-05-24 22:31:28	2017-05-24 22:38:14	sala-del-mastio
7C431309-BD8A-4011-BC00-35EFDAE6FD08	2017-05-24 22:31:28	2017-05-24 22:35:48	2017-05-24 22:38:16	sala-sigismondo-isotta
7C431309-BD8A-4011-BC00-35EFDAE6FD08	2017-05-24 22:35:48	2017-05-24 22:41:04	2017-05-24 22:42:52	sala-di-tortura
7C431309-BD8A-4011-BC00-35EFDAE6FD08	2017-05-24 22:41:04	2017-05-24 22:42:43	2017-05-24 22:42:52	sala-del-mastio
7C431309-BD8A-4011-BC00-35EFDAE6FD08	2017-05-24 22:42:43	2017-05-24 22:42:49	2017-05-24 22:42:53	sala-sigismondo-isotta
7C431309-BD8A-4011-BC00-35EFDAE6FD08	2017-05-24 22:42:49	2017-05-24 22:43:55	2017-05-24 22:48:54	sala-del-mastio
7C431309-BD8A-4011-BC00-35EFDAE6FD08	2017-05-24 22:43:55	2017-05-24 22:43:59	2017-05-24 22:48:55	sala-sigismondo-isotta
7C431309-BD8A-4011-BC00-35EFDAE6FD08	2017-05-24 22:43:59	2017-05-24 22:51:16	2017-05-24 22:55:37	sala-del-mastio
7C431309-BD8A-4011-BC00-35EFDAE6FD08	2017-05-24 22:51:16	2017-05-24 22:55:37	2017-05-24 22:55:38	sala-di-tortura
7C431309-BD8A-4011-BC00-35EFDAE6FD08	2017-05-24 22:55:37	2017-05-24 22:55:43	2017-05-24 22:59:14	sala-sigismondo-isotta
7C431309-BD8A-4011-BC00-35EFDAE6FD08	2017-05-24 22:55:43	2017-05-24 22:57:02	2017-05-24 22:59:14	sala-del-mastio
7C431309-BD8A-4011-BC00-35EFDAE6FD08	2017-05-24 22:57:02	2017-05-24 22:57:07	2017-05-24 22:59:15	sala-sigismondo-isotta
7C431309-BD8A-4011-BC00-35EFDAE6FD08	2017-05-24 22:57:07	2017-05-24 22:58:23	2017-05-24 23:08:33	sala-del-mastio
7C431309-BD8A-4011-BC00-35EFDAE6FD08	2017-05-24 22:58:23	2017-05-24 22:59:07	2017-05-24 23:01:32	sala-sigismondo-isotta
7C431309-BD8A-4011-BC00-35EFDAE6FD08	2017-05-24 22:59:07	2017-05-24 22:59:13	2017-05-24 23:01:33	sala-del-mastio
7C431309-BD8A-4011-BC00-35EFDAE6FD08	2017-05-24 22:59:13	2017-05-24 23:02:57	2017-05-24 23:08:34	sala-sigismondo-isotta
7C431309-BD8A-4011-BC00-35EFDAE6FD08	2017-05-24 23:02:57	2017-05-24 23:08:36	2017-05-24 23:13:42	sala-del-mastio
7C431309-BD8A-4011-BC00-35EFDAE6FD08	2017-05-24 23:08:36	2017-05-24 23:08:41	2017-05-24 23:13:42	sala-di-tortura
7C431309-BD8A-4011-BC00-35EFDAE6FD08	2017-05-24 23:08:41	2017-05-24 23:12:48	2017-05-24 23:13:43	sala-sigismondo-isotta
7C431309-BD8A-4011-BC00-35EFDAE6FD08	2017-05-24 23:12:48	2017-05-24 23:12:57	2017-05-24 23:26:18	sala-di-tortura
7C431309-BD8A-4011-BC00-35EFDAE6FD08	2017-05-24 23:12:48	2017-05-24 23:12:57	2017-05-24 23:13:43	sala-di-tortura
7C431309-BD8A-4011-BC00-35EFDAE6FD08	2017-05-24 23:12:57	2017-05-24 23:17:55	2017-05-24 23:26:19	sala-sigismondo-isotta
7C431309-BD8A-4011-BC00-35EFDAE6FD08	2017-05-24 23:17:55	2017-05-24 23:22:21	2017-05-24 23:26:19	sala-del-mastio
7C431309-BD8A-4011-BC00-35EFDAE6FD08	2017-05-24 23:22:21	2017-05-24 23:27:25	2017-05-24 23:31:14	sala-sigismondo-isotta
7C431309-BD8A-4011-BC00-35EFDAE6FD08	2017-05-24 23:27:25	2017-05-24 23:28:42	2017-05-24 23:31:15	sala-del-mastio
7C431309-BD8A-4011-BC00-35EFDAE6FD08	2017-05-24 23:28:42	2017-05-24 23:28:50	2017-05-24 23:31:15	sala-di-tortura
7C431309-BD8A-4011-BC00-35EFDAE6FD08	2017-05-24 23:28:50	2017-05-24 23:31:09	2017-05-24 23:31:15	sala-sigismondo-isotta
7C431309-BD8A-4011-BC00-35EFDAE6FD08	2017-05-24 23:31:09	2017-05-24 23:31:58	2017-05-24 23:36:19	sala-del-mastio
7C431309-BD8A-4011-BC00-35EFDAE6FD08	2017-05-24 23:31:58	2017-05-24 23:33:25	2017-05-24 23:36:20	sala-sigismondo-isotta
7C431309-BD8A-4011-BC00-35EFDAE6FD08	2017-05-24 23:33:25	2017-05-24 23:35:35	2017-05-24 23:36:20	sala-del-mastio
7C431309-BD8A-4011-BC00-35EFDAE6FD08	2017-05-24 23:35:35	2017-05-24 23:35:40	2017-05-24 23:36:20	sala-di-tortura
7C431309-BD8A-4011-BC00-35EFDAE6FD08	2017-05-24 23:35:40	2017-05-24 23:36:22	2017-05-24 23:42:43	sala-sigismondo-isotta
7C431309-BD8A-4011-BC00-35EFDAE6FD08	2017-05-24 23:36:22	2017-05-24 23:41:09	2017-05-24 23:42:43	sala-del-mastio
7C431309-BD8A-4011-BC00-35EFDAE6FD08	2017-05-24 23:41:09	2017-05-24 23:42:50	2017-05-24 23:49:31	sala-sigismondo-isotta
7C431309-BD8A-4011-BC00-35EFDAE6FD08	2017-05-24 23:42:50	2017-05-24 23:45:44	2017-05-24 23:49:32	sala-del-mastio
7C431309-BD8A-4011-BC00-35EFDAE6FD08	2017-05-24 23:45:44	2017-05-24 23:45:49	2017-05-24 23:49:32	sala-di-tortura
7C431309-BD8A-4011-BC00-35EFDAE6FD08	2017-05-24 23:45:49	2017-05-24 23:46:37	2017-05-24 23:49:33	sala-del-mastio
7C431309-BD8A-4011-BC00-35EFDAE6FD08	2017-05-24 23:46:37	2017-05-24 23:49:38	2017-05-24 23:57:33	sala-sigismondo-isotta
7C431309-BD8A-4011-BC00-35EFDAE6FD08	2017-05-24 23:49:38	2017-05-24 23:52:43	2017-05-24 23:57:33	sala-del-mastio
7C431309-BD8A-4011-BC00-35EFDAE6FD08	2017-05-24 23:52:43	2017-05-24 23:52:51	2017-05-24 23:57:34	sala-sigismondo-isotta
7C431309-BD8A-4011-BC00-35EFDAE6FD08	2017-05-24 23:52:51	2017-05-24 23:59:26	2017-05-25 00:05:11	sala-del-mastio
7C431309-BD8A-4011-BC00-35EFDAE6FD08	2017-05-24 23:59:26	2017-05-25 00:00:41	2017-05-25 00:05:12	sala-di-tortura
7C431309-BD8A-4011-BC00-35EFDAE6FD08	2017-05-25 00:00:41	2017-05-25 00:05:15	2017-05-25 00:12:55	sala-sigismondo-isotta
7C431309-BD8A-4011-BC00-35EFDAE6FD08	2017-05-25 00:05:15	2017-05-25 00:07:53	2017-05-25 00:12:56	sala-del-mastio
7C431309-BD8A-4011-BC00-35EFDAE6FD08	2017-05-25 00:07:53	2017-05-25 00:18:59	2017-05-25 00:21:30	sala-sigismondo-isotta
7C431309-BD8A-4011-BC00-35EFDAE6FD08	2017-05-25 00:18:59	2017-05-25 00:21:27	2017-05-25 00:21:30	sala-del-mastio
7C431309-BD8A-4011-BC00-35EFDAE6FD08	2017-05-25 00:21:27	2017-05-25 00:23:07	2017-05-25 00:26:33	sala-di-tortura
7C431309-BD8A-4011-BC00-35EFDAE6FD08	2017-05-25 00:23:07	2017-05-25 00:24:31	2017-05-25 00:26:34	sala-sigismondo-isotta
7C431309-BD8A-4011-BC00-35EFDAE6FD08	2017-05-25 00:24:31	2017-05-25 00:25:52	2017-05-25 00:26:34	sala-del-mastio
7C431309-BD8A-4011-BC00-35EFDAE6FD08	2017-05-25 00:25:52	2017-05-25 00:26:40	2017-05-25 00:29:35	sala-sigismondo-isotta
7C431309-BD8A-4011-BC00-35EFDAE6FD08	2017-05-25 00:26:40	2017-05-25 00:26:44	2017-05-25 00:29:35	sala-del-mastio
7C431309-BD8A-4011-BC00-35EFDAE6FD08	2017-05-25 00:26:44	2017-05-25 00:27:25	2017-05-25 00:29:36	sala-sigismondo-isotta
7C431309-BD8A-4011-BC00-35EFDAE6FD08	2017-05-25 00:27:25	2017-05-25 00:28:27	2017-05-25 00:29:36	sala-di-tortura
7C431309-BD8A-4011-BC00-35EFDAE6FD08	2017-05-25 00:28:27	2017-05-25 00:28:33	2017-05-25 00:29:37	sala-del-mastio
7C431309-BD8A-4011-BC00-35EFDAE6FD08	2017-05-25 00:28:33	2017-05-25 00:32:15	2017-05-25 00:33:56	sala-sigismondo-isotta
7C431309-BD8A-4011-BC00-35EFDAE6FD08	2017-05-25 00:32:15	2017-05-25 00:32:20	2017-05-25 00:33:57	sala-di-tortura
7C431309-BD8A-4011-BC00-35EFDAE6FD08	2017-05-25 00:32:20	2017-05-25 00:33:09	2017-05-25 00:33:57	sala-sigismondo-isotta
7C431309-BD8A-4011-BC00-35EFDAE6FD08	2017-05-25 00:33:09	2017-05-25 00:33:56	2017-05-25 00:33:57	sala-di-tortura
7C431309-BD8A-4011-BC00-35EFDAE6FD08	2017-05-25 00:33:56	2017-05-25 00:38:56	2017-05-25 00:41:55	sala-sigismondo-isotta
7C431309-BD8A-4011-BC00-35EFDAE6FD08	2017-05-25 00:38:56	2017-05-25 00:39:40	2017-05-25 00:41:56	sala-del-mastio
7C431309-BD8A-4011-BC00-35EFDAE6FD08	2017-05-25 00:39:40	2017-05-25 00:41:48	2017-05-25 00:41:56	sala-sigismondo-isotta
7C431309-BD8A-4011-BC00-35EFDAE6FD08	2017-05-25 00:41:48	2017-05-25 00:43:38	2017-05-25 00:48:38	sala-del-mastio
7C431309-BD8A-4011-BC00-35EFDAE6FD08	2017-05-25 00:43:38	2017-05-25 00:43:44	2017-05-25 00:48:38	sala-sigismondo-isotta
7C431309-BD8A-4011-BC00-35EFDAE6FD08	2017-05-25 00:43:44	2017-05-25 00:45:24	2017-05-25 00:48:38	sala-del-mastio
7C431309-BD8A-4011-BC00-35EFDAE6FD08	2017-05-25 00:45:24	2017-05-25 00:45:31	2017-05-25 00:48:39	sala-sigismondo-isotta
7C431309-BD8A-4011-BC00-35EFDAE6FD08	2017-05-25 00:45:31	2017-05-25 00:48:00	2017-05-25 00:48:39	sala-del-mastio
7C431309-BD8A-4011-BC00-35EFDAE6FD08	2017-05-25 00:48:00	2017-05-25 00:48:37	2017-05-25 00:48:40	sala-di-tortura
7C431309-BD8A-4011-BC00-35EFDAE6FD08	2017-05-25 00:48:37	2017-05-25 00:49:14	2017-05-25 00:53:14	sala-del-mastio
7C431309-BD8A-4011-BC00-35EFDAE6FD08	2017-05-25 00:49:14	2017-05-25 01:05:51	2017-05-25 01:13:46	sala-sigismondo-isotta
7C431309-BD8A-4011-BC00-35EFDAE6FD08	2017-05-25 01:05:51	2017-05-25 01:09:04	2017-05-25 01:13:49	sala-del-mastio
7C431309-BD8A-4011-BC00-35EFDAE6FD08	2017-05-25 01:09:04	2017-05-25 01:11:37	2017-05-25 01:13:49	sala-sigismondo-isotta
7C431309-BD8A-4011-BC00-35EFDAE6FD08	2017-05-25 01:11:37	2017-05-25 01:13:34	2017-05-25 01:13:49	sala-di-tortura
7C431309-BD8A-4011-BC00-35EFDAE6FD08	2017-05-25 01:13:34	2017-05-25 01:25:28	2017-05-25 01:27:57	sala-del-mastio
7C431309-BD8A-4011-BC00-35EFDAE6FD08	2017-05-25 01:25:28	2017-05-25 01:25:32	2017-05-25 01:27:57	sala-sigismondo-isotta
7C431309-BD8A-4011-BC00-35EFDAE6FD08	2017-05-25 01:25:32	2017-05-25 01:26:19	2017-05-25 01:27:58	sala-del-mastio
7C431309-BD8A-4011-BC00-35EFDAE6FD08	2017-05-25 01:26:19	2017-05-25 01:28:01	2017-05-25 01:36:40	sala-sigismondo-isotta
7C431309-BD8A-4011-BC00-35EFDAE6FD08	2017-05-25 01:28:01	2017-05-25 01:28:08	2017-05-25 01:36:41	sala-del-mastio
7C431309-BD8A-4011-BC00-35EFDAE6FD08	2017-05-25 01:28:08	2017-05-25 01:29:28	2017-05-25 01:36:41	sala-sigismondo-isotta
7C431309-BD8A-4011-BC00-35EFDAE6FD08	2017-05-25 01:29:28	2017-05-25 01:33:04	2017-05-25 01:36:42	sala-del-mastio
7C431309-BD8A-4011-BC00-35EFDAE6FD08	2017-05-25 01:33:04	2017-05-25 01:36:37	2017-05-25 01:36:42	sala-sigismondo-isotta
7C431309-BD8A-4011-BC00-35EFDAE6FD08	2017-05-25 01:36:37	2017-05-25 01:36:41	2017-05-25 01:43:44	sala-di-tortura
7C431309-BD8A-4011-BC00-35EFDAE6FD08	2017-05-25 01:36:41	2017-05-25 01:41:24	2017-05-25 01:43:45	sala-sigismondo-isotta
7C431309-BD8A-4011-BC00-35EFDAE6FD08	2017-05-25 01:41:24	2017-05-25 01:41:52	2017-05-25 01:43:45	sala-del-mastio
7C431309-BD8A-4011-BC00-35EFDAE6FD08	2017-05-25 01:41:52	2017-05-25 01:43:51	2017-05-25 01:47:37	sala-sigismondo-isotta
7C431309-BD8A-4011-BC00-35EFDAE6FD08	2017-05-25 01:43:51	2017-05-25 01:46:48	2017-05-25 01:47:37	sala-del-mastio
7C431309-BD8A-4011-BC00-35EFDAE6FD08	2017-05-25 01:46:48	2017-05-25 01:47:29	2017-05-25 01:47:37	sala-sigismondo-isotta
7C431309-BD8A-4011-BC00-35EFDAE6FD08	2017-05-25 01:47:29	2017-05-25 01:47:38	2017-05-25 01:55:47	sala-del-mastio
7C431309-BD8A-4011-BC00-35EFDAE6FD08	2017-05-25 01:47:38	2017-05-25 01:50:48	2017-05-25 01:55:48	sala-sigismondo-isotta
7C431309-BD8A-4011-BC00-35EFDAE6FD08	2017-05-25 01:50:48	2017-05-25 01:52:08	2017-05-25 01:55:48	sala-del-mastio
7C431309-BD8A-4011-BC00-35EFDAE6FD08	2017-05-25 01:52:08	2017-05-25 01:56:35	2017-05-25 02:00:18	sala-sigismondo-isotta
7C431309-BD8A-4011-BC00-35EFDAE6FD08	2017-05-25 01:56:35	2017-05-25 01:56:40	2017-05-25 02:00:18	sala-di-tortura
7C431309-BD8A-4011-BC00-35EFDAE6FD08	2017-05-25 01:56:40	2017-05-25 01:57:54	2017-05-25 02:00:19	sala-sigismondo-isotta
7C431309-BD8A-4011-BC00-35EFDAE6FD08	2017-05-25 01:57:54	2017-05-25 02:02:27	2017-05-25 02:11:48	sala-del-mastio
7C431309-BD8A-4011-BC00-35EFDAE6FD08	2017-05-25 02:02:27	2017-05-25 02:11:55	2017-05-25 02:16:25	sala-di-tortura
7C431309-BD8A-4011-BC00-35EFDAE6FD08	2017-05-25 02:11:55	2017-05-25 02:13:52	2017-05-25 02:16:26	sala-del-mastio
7C431309-BD8A-4011-BC00-35EFDAE6FD08	2017-05-25 02:13:52	2017-05-25 02:13:57	2017-05-25 02:16:26	sala-di-tortura
7C431309-BD8A-4011-BC00-35EFDAE6FD08	2017-05-25 02:13:57	2017-05-25 02:29:42	2017-05-25 02:34:05	sala-sigismondo-isotta
7C431309-BD8A-4011-BC00-35EFDAE6FD08	2017-05-25 02:29:42	2017-05-25 02:34:04	2017-05-25 02:34:05	sala-del-mastio
7C431309-BD8A-4011-BC00-35EFDAE6FD08	2017-05-25 02:34:04	2017-05-25 02:34:48	2017-05-25 02:37:50	sala-sigismondo-isotta
7C431309-BD8A-4011-BC00-35EFDAE6FD08	2017-05-25 02:34:48	2017-05-25 02:39:43	2017-05-25 02:41:50	sala-del-mastio
7C431309-BD8A-4011-BC00-35EFDAE6FD08	2017-05-25 02:39:43	2017-05-25 02:39:49	2017-05-25 02:41:51	sala-sigismondo-isotta
7C431309-BD8A-4011-BC00-35EFDAE6FD08	2017-05-25 02:39:49	2017-05-25 02:43:03	2017-05-25 02:46:40	sala-del-mastio
7C431309-BD8A-4011-BC00-35EFDAE6FD08	2017-05-25 02:43:03	2017-05-25 02:46:36	2017-05-25 02:46:41	sala-sigismondo-isotta
7C431309-BD8A-4011-BC00-35EFDAE6FD08	2017-05-25 02:46:36	2017-05-25 02:48:40	2017-05-25 02:52:20	sala-del-mastio
7C431309-BD8A-4011-BC00-35EFDAE6FD08	2017-05-25 02:48:40	2017-05-25 02:51:12	2017-05-25 02:52:20	sala-di-tortura
7C431309-BD8A-4011-BC00-35EFDAE6FD08	2017-05-25 02:51:12	2017-05-25 02:55:33	2017-05-25 03:00:13	sala-del-mastio
7C431309-BD8A-4011-BC00-35EFDAE6FD08	2017-05-25 02:55:33	2017-05-25 03:00:12	2017-05-25 03:00:13	sala-sigismondo-isotta
7C431309-BD8A-4011-BC00-35EFDAE6FD08	2017-05-25 03:00:12	2017-05-25 03:00:52	2017-05-25 03:07:38	sala-del-mastio
7C431309-BD8A-4011-BC00-35EFDAE6FD08	2017-05-25 03:00:52	2017-05-25 03:03:28	2017-05-25 03:07:39	sala-di-tortura
7C431309-BD8A-4011-BC00-35EFDAE6FD08	2017-05-25 03:03:28	2017-05-25 03:08:59	2017-05-25 03:11:22	sala-sigismondo-isotta
7C431309-BD8A-4011-BC00-35EFDAE6FD08	2017-05-25 03:08:59	2017-05-25 03:09:05	2017-05-25 03:11:23	sala-di-tortura
7C431309-BD8A-4011-BC00-35EFDAE6FD08	2017-05-25 03:09:05	2017-05-25 03:09:49	2017-05-25 03:11:23	sala-sigismondo-isotta
7C431309-BD8A-4011-BC00-35EFDAE6FD08	2017-05-25 03:09:49	2017-05-25 03:14:29	2017-05-25 03:15:18	sala-del-mastio
7C431309-BD8A-4011-BC00-35EFDAE6FD08	2017-05-25 03:14:29	2017-05-25 03:15:18	2017-05-25 03:15:19	sala-sigismondo-isotta
7C431309-BD8A-4011-BC00-35EFDAE6FD08	2017-05-25 03:15:18	2017-05-25 03:17:44	2017-05-25 03:20:12	sala-del-mastio
7C431309-BD8A-4011-BC00-35EFDAE6FD08	2017-05-25 03:17:44	2017-05-25 03:17:50	2017-05-25 03:20:13	sala-sigismondo-isotta
7C431309-BD8A-4011-BC00-35EFDAE6FD08	2017-05-25 03:17:50	2017-05-25 03:23:29	2017-05-25 03:28:28	sala-del-mastio
7C431309-BD8A-4011-BC00-35EFDAE6FD08	2017-05-25 03:23:29	2017-05-25 03:25:20	2017-05-25 03:28:31	sala-sigismondo-isotta
7C431309-BD8A-4011-BC00-35EFDAE6FD08	2017-05-25 03:25:20	2017-05-25 03:28:41	2017-05-25 03:37:47	sala-del-mastio
7C431309-BD8A-4011-BC00-35EFDAE6FD08	2017-05-25 03:28:41	2017-05-25 03:32:13	2017-05-25 03:37:48	sala-sigismondo-isotta
7C431309-BD8A-4011-BC00-35EFDAE6FD08	2017-05-25 03:32:13	2017-05-25 03:37:49	2017-05-25 03:41:04	sala-del-mastio
7C431309-BD8A-4011-BC00-35EFDAE6FD08	2017-05-25 03:37:49	2017-05-25 03:37:53	2017-05-25 03:41:04	sala-sigismondo-isotta
7C431309-BD8A-4011-BC00-35EFDAE6FD08	2017-05-25 03:37:53	2017-05-25 03:39:50	2017-05-25 03:41:04	sala-di-tortura
7C431309-BD8A-4011-BC00-35EFDAE6FD08	2017-05-25 03:39:50	2017-05-25 03:47:58	2017-05-25 03:53:41	sala-sigismondo-isotta
7C431309-BD8A-4011-BC00-35EFDAE6FD08	2017-05-25 03:47:58	2017-05-25 03:53:50	2017-05-25 03:58:19	sala-del-mastio
7C431309-BD8A-4011-BC00-35EFDAE6FD08	2017-05-25 03:53:50	2017-05-25 03:57:28	2017-05-25 03:58:21	sala-sigismondo-isotta
7C431309-BD8A-4011-BC00-35EFDAE6FD08	2017-05-25 03:57:28	2017-05-25 04:00:41	2017-05-25 04:02:12	sala-del-mastio
7C431309-BD8A-4011-BC00-35EFDAE6FD08	2017-05-25 04:00:41	2017-05-25 04:00:48	2017-05-25 04:02:13	sala-sigismondo-isotta
7C431309-BD8A-4011-BC00-35EFDAE6FD08	2017-05-25 04:00:48	2017-05-25 04:02:10	2017-05-25 04:02:13	sala-del-mastio
7C431309-BD8A-4011-BC00-35EFDAE6FD08	2017-05-25 04:02:10	2017-05-25 04:06:30	2017-05-25 04:13:56	sala-sigismondo-isotta
7C431309-BD8A-4011-BC00-35EFDAE6FD08	2017-05-25 04:06:30	2017-05-25 04:22:13	2017-05-25 04:24:52	sala-del-mastio
7C431309-BD8A-4011-BC00-35EFDAE6FD08	2017-05-25 04:22:13	2017-05-25 04:22:17	2017-05-25 04:24:53	sala-di-tortura
7C431309-BD8A-4011-BC00-35EFDAE6FD08	2017-05-25 04:22:17	2017-05-25 04:22:41	2017-05-25 04:24:53	sala-del-mastio
7C431309-BD8A-4011-BC00-35EFDAE6FD08	2017-05-25 04:22:41	2017-05-25 04:29:06	2017-05-25 04:30:44	sala-sigismondo-isotta
7C431309-BD8A-4011-BC00-35EFDAE6FD08	2017-05-25 04:29:06	2017-05-25 04:29:54	2017-05-25 04:30:44	sala-del-mastio
7C431309-BD8A-4011-BC00-35EFDAE6FD08	2017-05-25 04:29:54	2017-05-25 04:30:46	2017-05-25 04:39:10	sala-sigismondo-isotta
7C431309-BD8A-4011-BC00-35EFDAE6FD08	2017-05-25 04:30:46	2017-05-25 04:37:18	2017-05-25 04:39:11	sala-del-mastio
7C431309-BD8A-4011-BC00-35EFDAE6FD08	2017-05-25 04:37:18	2017-05-25 04:39:13	2017-05-25 04:48:55	sala-sigismondo-isotta
7C431309-BD8A-4011-BC00-35EFDAE6FD08	2017-05-25 04:39:13	2017-05-25 04:40:01	2017-05-25 04:48:55	sala-di-tortura
7C431309-BD8A-4011-BC00-35EFDAE6FD08	2017-05-25 04:40:01	2017-05-25 04:45:07	2017-05-25 04:48:56	sala-sigismondo-isotta
7C431309-BD8A-4011-BC00-35EFDAE6FD08	2017-05-25 04:45:07	2017-05-25 04:45:14	2017-05-25 04:48:56	sala-di-tortura
7C431309-BD8A-4011-BC00-35EFDAE6FD08	2017-05-25 04:45:14	2017-05-25 04:54:27	2017-05-25 04:55:24	sala-sigismondo-isotta
7C431309-BD8A-4011-BC00-35EFDAE6FD08	2017-05-25 04:54:27	2017-05-25 04:55:17	2017-05-25 04:55:24	sala-del-mastio
7C431309-BD8A-4011-BC00-35EFDAE6FD08	2017-05-25 04:55:17	2017-05-25 04:56:06	2017-05-25 05:02:07	sala-sigismondo-isotta
7C431309-BD8A-4011-BC00-35EFDAE6FD08	2017-05-25 04:56:06	2017-05-25 04:59:45	2017-05-25 05:02:07	sala-del-mastio
7C431309-BD8A-4011-BC00-35EFDAE6FD08	2017-05-25 04:59:45	2017-05-25 05:02:08	2017-05-25 05:18:01	sala-sigismondo-isotta
7C431309-BD8A-4011-BC00-35EFDAE6FD08	2017-05-25 05:02:08	2017-05-25 05:07:50	2017-05-25 05:18:01	sala-del-mastio
7C431309-BD8A-4011-BC00-35EFDAE6FD08	2017-05-25 05:07:50	2017-05-25 05:17:59	2017-05-25 05:18:02	sala-sigismondo-isotta
7C431309-BD8A-4011-BC00-35EFDAE6FD08	2017-05-25 05:17:59	2017-05-25 05:18:04	2017-05-25 05:22:12	sala-del-mastio
7C431309-BD8A-4011-BC00-35EFDAE6FD08	2017-05-25 05:18:04	2017-05-25 05:18:48	2017-05-25 05:22:13	sala-sigismondo-isotta
7C431309-BD8A-4011-BC00-35EFDAE6FD08	2017-05-25 05:18:48	2017-05-25 05:21:31	2017-05-25 05:22:13	sala-di-tortura
7C431309-BD8A-4011-BC00-35EFDAE6FD08	2017-05-25 05:21:31	2017-05-25 05:22:14	2017-05-25 05:26:34	sala-sigismondo-isotta
7C431309-BD8A-4011-BC00-35EFDAE6FD08	2017-05-25 05:22:14	2017-05-25 05:22:49	2017-05-25 05:26:35	sala-di-tortura
7C431309-BD8A-4011-BC00-35EFDAE6FD08	2017-05-25 05:22:49	2017-05-25 05:25:08	2017-05-25 05:26:35	sala-del-mastio
7C431309-BD8A-4011-BC00-35EFDAE6FD08	2017-05-25 05:25:08	2017-05-25 05:25:12	2017-05-25 05:26:36	sala-sigismondo-isotta
7C431309-BD8A-4011-BC00-35EFDAE6FD08	2017-05-25 05:25:12	2017-05-25 05:25:49	2017-05-25 05:26:36	sala-di-tortura
7C431309-BD8A-4011-BC00-35EFDAE6FD08	2017-05-25 05:25:49	2017-05-25 05:26:39	2017-05-25 05:31:36	sala-sigismondo-isotta
7C431309-BD8A-4011-BC00-35EFDAE6FD08	2017-05-25 05:26:39	2017-05-25 05:26:58	2017-05-25 05:31:37	sala-del-mastio
7C431309-BD8A-4011-BC00-35EFDAE6FD08	2017-05-25 05:26:58	2017-05-25 05:27:02	2017-05-25 05:31:38	sala-di-tortura
7C431309-BD8A-4011-BC00-35EFDAE6FD08	2017-05-25 05:27:02	2017-05-25 05:27:33	2017-05-25 05:31:39	sala-del-mastio
7C431309-BD8A-4011-BC00-35EFDAE6FD08	2017-05-25 05:27:33	2017-05-25 05:31:41	2017-05-25 05:35:15	sala-sigismondo-isotta
7C431309-BD8A-4011-BC00-35EFDAE6FD08	2017-05-25 05:31:41	2017-05-25 05:35:02	2017-05-25 05:35:16	sala-del-mastio
7C431309-BD8A-4011-BC00-35EFDAE6FD08	2017-05-25 05:35:02	2017-05-25 05:35:09	2017-05-25 05:35:16	sala-sigismondo-isotta
7C431309-BD8A-4011-BC00-35EFDAE6FD08	2017-05-25 05:35:09	2017-05-25 05:36:02	2017-05-25 05:40:01	sala-del-mastio
7C431309-BD8A-4011-BC00-35EFDAE6FD08	2017-05-25 05:36:02	2017-05-25 05:37:11	2017-05-25 05:40:02	sala-sigismondo-isotta
7C431309-BD8A-4011-BC00-35EFDAE6FD08	2017-05-25 05:37:11	2017-05-25 05:42:58	2017-05-25 05:44:43	sala-del-mastio
7C431309-BD8A-4011-BC00-35EFDAE6FD08	2017-05-25 05:42:58	2017-05-25 05:45:24	2017-05-25 05:47:47	sala-sigismondo-isotta
7C431309-BD8A-4011-BC00-35EFDAE6FD08	2017-05-25 05:45:24	2017-05-25 05:46:49	2017-05-25 05:47:48	sala-del-mastio
7C431309-BD8A-4011-BC00-35EFDAE6FD08	2017-05-25 05:46:49	2017-05-25 05:53:06	2017-05-25 05:53:55	sala-sigismondo-isotta
7C431309-BD8A-4011-BC00-35EFDAE6FD08	2017-05-25 05:53:06	2017-05-25 05:53:11	2017-05-25 05:53:55	sala-di-tortura
7C431309-BD8A-4011-BC00-35EFDAE6FD08	2017-05-25 05:53:11	2017-05-25 05:54:00	2017-05-25 06:02:02	sala-del-mastio
7C431309-BD8A-4011-BC00-35EFDAE6FD08	2017-05-25 05:54:00	2017-05-25 05:57:03	2017-05-25 06:02:02	sala-sigismondo-isotta
7C431309-BD8A-4011-BC00-35EFDAE6FD08	2017-05-25 05:57:03	2017-05-25 06:08:44	2017-05-25 20:23:57	sala-di-tortura
7C431309-BD8A-4011-BC00-35EFDAE6FD08	2017-05-25 06:08:44	2017-05-25 06:24:36	2017-05-25 20:23:57	sala-sigismondo-isotta
1E08EE09-25AB-4C51-9953-0C91882CED9D	2017-05-25 09:46:31	2017-05-25 09:46:42	2017-05-25 10:17:46	corpo-di-guardia
1E08EE09-25AB-4C51-9953-0C91882CED9D	2017-05-25 10:26:03	2017-05-25 10:26:56	2017-05-25 10:28:32	sala-dei-putti
1E08EE09-25AB-4C51-9953-0C91882CED9D	2017-05-25 10:26:56	2017-05-25 10:26:58	2017-05-25 10:28:37	sala-dei-putti
1E08EE09-25AB-4C51-9953-0C91882CED9D	2017-05-25 10:27:04	2017-05-25 10:27:18	2017-05-25 10:28:38	sala-dei-putti
1E08EE09-25AB-4C51-9953-0C91882CED9D	2017-05-25 10:27:18	2017-05-25 10:27:19	2017-05-25 10:28:38	sala-rossa
1E08EE09-25AB-4C51-9953-0C91882CED9D	2017-05-25 10:27:19	2017-05-25 10:28:12	2017-05-25 10:28:39	sala-dei-putti
1E08EE09-25AB-4C51-9953-0C91882CED9D	2017-05-25 10:28:12	2017-05-25 10:28:45	2017-05-25 10:29:56	sala-dei-putti
1E08EE09-25AB-4C51-9953-0C91882CED9D	2017-05-25 10:29:27	2017-05-25 10:29:54	2017-05-25 10:29:59	sala-rossa
7C431309-BD8A-4011-BC00-35EFDAE6FD08	2017-05-25 19:22:12	2017-05-25 22:15:27	2017-05-25 22:24:02	sala-sigismondo-isotta
7C431309-BD8A-4011-BC00-35EFDAE6FD08	2017-05-25 22:15:27	2017-05-25 22:15:31	2017-05-25 22:24:03	sala-di-tortura
7C431309-BD8A-4011-BC00-35EFDAE6FD08	2017-05-25 22:15:31	2017-05-25 22:53:29	2017-05-25 22:54:26	sala-sigismondo-isotta
7C431309-BD8A-4011-BC00-35EFDAE6FD08	2017-05-25 22:53:29	2017-05-25 22:53:35	2017-05-25 22:54:28	sala-di-tortura
7C431309-BD8A-4011-BC00-35EFDAE6FD08	2017-05-25 22:53:35	2017-05-25 22:55:57	2017-05-25 22:58:36	sala-sigismondo-isotta
7C431309-BD8A-4011-BC00-35EFDAE6FD08	2017-05-25 22:55:57	2017-05-25 22:56:01	2017-05-25 22:58:37	sala-del-mastio
7C431309-BD8A-4011-BC00-35EFDAE6FD08	2017-05-25 22:56:01	2017-05-25 22:58:39	2017-05-25 23:07:06	sala-sigismondo-isotta
7C431309-BD8A-4011-BC00-35EFDAE6FD08	2017-05-25 22:58:39	2017-05-25 22:58:43	2017-05-25 23:07:07	sala-di-tortura
7C431309-BD8A-4011-BC00-35EFDAE6FD08	2017-05-25 22:58:43	2017-05-25 23:08:53	2017-05-25 23:10:45	sala-sigismondo-isotta
7C431309-BD8A-4011-BC00-35EFDAE6FD08	2017-05-25 23:08:53	2017-05-25 23:08:57	2017-05-25 23:10:45	sala-di-tortura
7C431309-BD8A-4011-BC00-35EFDAE6FD08	2017-05-25 23:08:57	2017-05-25 23:10:14	2017-05-25 23:10:46	sala-sigismondo-isotta
7C431309-BD8A-4011-BC00-35EFDAE6FD08	2017-05-25 23:10:14	2017-05-25 23:10:44	2017-05-25 23:10:46	sala-di-tortura
7C431309-BD8A-4011-BC00-35EFDAE6FD08	2017-05-25 23:10:44	2017-05-25 23:13:21	2017-05-25 23:15:36	sala-sigismondo-isotta
7C431309-BD8A-4011-BC00-35EFDAE6FD08	2017-05-25 23:13:21	2017-05-25 23:13:26	2017-05-25 23:15:36	sala-del-mastio
7C431309-BD8A-4011-BC00-35EFDAE6FD08	2017-05-25 23:13:26	2017-05-25 23:28:04	2017-05-25 23:31:08	sala-sigismondo-isotta
7C431309-BD8A-4011-BC00-35EFDAE6FD08	2017-05-25 23:28:04	2017-05-25 23:28:43	2017-05-25 23:31:09	sala-del-mastio
7C431309-BD8A-4011-BC00-35EFDAE6FD08	2017-05-25 23:28:43	2017-05-25 23:31:14	2017-05-25 23:41:51	sala-sigismondo-isotta
7C431309-BD8A-4011-BC00-35EFDAE6FD08	2017-05-25 23:31:14	2017-05-25 23:36:08	2017-05-25 23:41:51	sala-del-mastio
7C431309-BD8A-4011-BC00-35EFDAE6FD08	2017-05-25 23:36:08	2017-05-25 23:58:11	2017-05-26 00:02:21	sala-sigismondo-isotta
7C431309-BD8A-4011-BC00-35EFDAE6FD08	2017-05-25 23:58:11	2017-05-25 23:59:20	2017-05-26 00:02:22	sala-del-mastio
7C431309-BD8A-4011-BC00-35EFDAE6FD08	2017-05-25 23:59:20	2017-05-25 23:59:26	2017-05-26 00:02:22	sala-di-tortura
7C431309-BD8A-4011-BC00-35EFDAE6FD08	2017-05-25 23:59:26	2017-05-26 00:06:27	2017-05-26 00:09:50	sala-sigismondo-isotta
7C431309-BD8A-4011-BC00-35EFDAE6FD08	2017-05-26 00:06:27	2017-05-26 00:06:33	2017-05-26 00:09:51	sala-del-mastio
7C431309-BD8A-4011-BC00-35EFDAE6FD08	2017-05-26 00:06:33	2017-05-26 00:22:41	2017-05-26 00:25:31	sala-sigismondo-isotta
7C431309-BD8A-4011-BC00-35EFDAE6FD08	2017-05-26 00:22:41	2017-05-26 00:22:46	2017-05-26 00:25:32	sala-del-mastio
7C431309-BD8A-4011-BC00-35EFDAE6FD08	2017-05-26 00:22:46	2017-05-26 00:25:35	2017-05-26 00:27:20	sala-sigismondo-isotta
7C431309-BD8A-4011-BC00-35EFDAE6FD08	2017-05-26 00:25:35	2017-05-26 00:25:40	2017-05-26 00:27:20	sala-di-tortura
7C431309-BD8A-4011-BC00-35EFDAE6FD08	2017-05-26 00:25:40	2017-05-26 00:27:24	2017-05-26 00:32:16	sala-sigismondo-isotta
7C431309-BD8A-4011-BC00-35EFDAE6FD08	2017-05-26 00:27:24	2017-05-26 00:27:29	2017-05-26 00:32:16	sala-di-tortura
7C431309-BD8A-4011-BC00-35EFDAE6FD08	2017-05-26 00:27:29	2017-05-26 00:34:10	2017-05-26 00:37:03	sala-sigismondo-isotta
7C431309-BD8A-4011-BC00-35EFDAE6FD08	2017-05-26 00:34:10	2017-05-26 00:34:14	2017-05-26 00:37:04	sala-di-tortura
7C431309-BD8A-4011-BC00-35EFDAE6FD08	2017-05-26 00:34:14	2017-05-26 00:40:54	2017-05-26 00:41:38	sala-sigismondo-isotta
7C431309-BD8A-4011-BC00-35EFDAE6FD08	2017-05-26 00:40:54	2017-05-26 00:41:36	2017-05-26 00:41:39	sala-del-mastio
7C431309-BD8A-4011-BC00-35EFDAE6FD08	2017-05-26 00:41:36	2017-05-26 00:48:03	2017-05-26 00:55:28	sala-sigismondo-isotta
7C431309-BD8A-4011-BC00-35EFDAE6FD08	2017-05-26 00:48:03	2017-05-26 00:48:55	2017-05-26 00:55:29	sala-del-mastio
7C431309-BD8A-4011-BC00-35EFDAE6FD08	2017-05-26 00:48:55	2017-05-26 00:53:51	2017-05-26 00:55:30	sala-sigismondo-isotta
7C431309-BD8A-4011-BC00-35EFDAE6FD08	2017-05-26 00:53:51	2017-05-26 00:56:42	2017-05-26 00:59:56	sala-del-mastio
7C431309-BD8A-4011-BC00-35EFDAE6FD08	2017-05-26 00:56:42	2017-05-26 00:59:56	2017-05-26 00:59:57	sala-sigismondo-isotta
7C431309-BD8A-4011-BC00-35EFDAE6FD08	2017-05-26 00:59:56	2017-05-26 01:00:36	2017-05-26 01:02:55	sala-di-tortura
7C431309-BD8A-4011-BC00-35EFDAE6FD08	2017-05-26 01:00:36	2017-05-26 01:04:50	2017-05-26 01:10:51	sala-sigismondo-isotta
7C431309-BD8A-4011-BC00-35EFDAE6FD08	2017-05-26 01:04:50	2017-05-26 01:07:25	2017-05-26 01:10:51	sala-di-tortura
7C431309-BD8A-4011-BC00-35EFDAE6FD08	2017-05-26 01:07:25	2017-05-26 01:13:56	2017-05-26 01:16:14	sala-sigismondo-isotta
7C431309-BD8A-4011-BC00-35EFDAE6FD08	2017-05-26 01:13:56	2017-05-26 01:14:00	2017-05-26 01:16:14	sala-di-tortura
7C431309-BD8A-4011-BC00-35EFDAE6FD08	2017-05-26 01:14:00	2017-05-26 01:28:16	2017-05-26 01:28:23	sala-sigismondo-isotta
7C431309-BD8A-4011-BC00-35EFDAE6FD08	2017-05-26 01:28:16	2017-05-26 01:28:20	2017-05-26 01:28:24	sala-del-mastio
7C431309-BD8A-4011-BC00-35EFDAE6FD08	2017-05-26 01:28:20	2017-05-26 01:33:43	2017-05-26 01:34:17	sala-sigismondo-isotta
7C431309-BD8A-4011-BC00-35EFDAE6FD08	2017-05-26 01:33:43	2017-05-26 01:33:47	2017-05-26 01:34:18	sala-di-tortura
7C431309-BD8A-4011-BC00-35EFDAE6FD08	2017-05-26 01:33:47	2017-05-26 01:44:50	2017-05-26 01:49:55	sala-sigismondo-isotta
7C431309-BD8A-4011-BC00-35EFDAE6FD08	2017-05-26 01:44:50	2017-05-26 01:44:55	2017-05-26 01:49:56	sala-del-mastio
7C431309-BD8A-4011-BC00-35EFDAE6FD08	2017-05-26 01:44:55	2017-05-26 02:00:29	2017-05-26 02:02:04	sala-sigismondo-isotta
7C431309-BD8A-4011-BC00-35EFDAE6FD08	2017-05-26 02:00:29	2017-05-26 02:02:09	2017-05-26 02:08:41	sala-di-tortura
7C431309-BD8A-4011-BC00-35EFDAE6FD08	2017-05-26 02:02:09	2017-05-26 02:11:59	2017-05-26 02:16:19	sala-sigismondo-isotta
7C431309-BD8A-4011-BC00-35EFDAE6FD08	2017-05-26 02:11:59	2017-05-26 02:12:05	2017-05-26 02:16:20	sala-del-mastio
7C431309-BD8A-4011-BC00-35EFDAE6FD08	2017-05-26 02:12:05	2017-05-26 02:13:27	2017-05-26 02:16:20	sala-sigismondo-isotta
7C431309-BD8A-4011-BC00-35EFDAE6FD08	2017-05-26 02:13:27	2017-05-26 02:13:31	2017-05-26 02:16:21	sala-del-mastio
7C431309-BD8A-4011-BC00-35EFDAE6FD08	2017-05-26 02:13:31	2017-05-26 02:15:59	2017-05-26 02:16:21	sala-sigismondo-isotta
7C431309-BD8A-4011-BC00-35EFDAE6FD08	2017-05-26 02:15:59	2017-05-26 02:16:03	2017-05-26 02:16:21	sala-del-mastio
7C431309-BD8A-4011-BC00-35EFDAE6FD08	2017-05-26 02:16:03	2017-05-26 02:19:33	2017-05-26 02:21:38	sala-sigismondo-isotta
7C431309-BD8A-4011-BC00-35EFDAE6FD08	2017-05-26 02:19:33	2017-05-26 02:19:38	2017-05-26 02:21:38	sala-di-tortura
7C431309-BD8A-4011-BC00-35EFDAE6FD08	2017-05-26 02:19:38	2017-05-26 02:25:17	2017-05-26 02:26:45	sala-sigismondo-isotta
7C431309-BD8A-4011-BC00-35EFDAE6FD08	2017-05-26 02:25:17	2017-05-26 02:26:38	2017-05-26 02:26:46	sala-del-mastio
7C431309-BD8A-4011-BC00-35EFDAE6FD08	2017-05-26 02:26:38	2017-05-26 02:32:57	2017-05-26 02:34:32	sala-sigismondo-isotta
7C431309-BD8A-4011-BC00-35EFDAE6FD08	2017-05-26 02:32:57	2017-05-26 02:33:41	2017-05-26 02:34:33	sala-di-tortura
7C431309-BD8A-4011-BC00-35EFDAE6FD08	2017-05-26 02:33:41	2017-05-26 02:38:02	2017-05-26 02:40:51	sala-sigismondo-isotta
7C431309-BD8A-4011-BC00-35EFDAE6FD08	2017-05-26 02:38:02	2017-05-26 02:38:08	2017-05-26 02:40:52	sala-del-mastio
7C431309-BD8A-4011-BC00-35EFDAE6FD08	2017-05-26 02:38:08	2017-05-26 02:38:51	2017-05-26 02:40:52	sala-sigismondo-isotta
7C431309-BD8A-4011-BC00-35EFDAE6FD08	2017-05-26 02:38:51	2017-05-26 02:38:55	2017-05-26 02:40:53	sala-del-mastio
7C431309-BD8A-4011-BC00-35EFDAE6FD08	2017-05-26 02:38:55	2017-05-26 02:48:49	2017-05-26 02:49:27	sala-sigismondo-isotta
7C431309-BD8A-4011-BC00-35EFDAE6FD08	2017-05-26 02:48:49	2017-05-26 02:48:53	2017-05-26 02:49:27	sala-del-mastio
7C431309-BD8A-4011-BC00-35EFDAE6FD08	2017-05-26 02:48:53	2017-05-26 02:59:35	2017-05-26 03:04:44	sala-sigismondo-isotta
7C431309-BD8A-4011-BC00-35EFDAE6FD08	2017-05-26 02:59:35	2017-05-26 02:59:39	2017-05-26 03:04:45	sala-del-mastio
7C431309-BD8A-4011-BC00-35EFDAE6FD08	2017-05-26 02:59:39	2017-05-26 03:07:50	2017-05-26 03:07:52	sala-sigismondo-isotta
7C431309-BD8A-4011-BC00-35EFDAE6FD08	2017-05-26 03:07:50	2017-05-26 03:09:12	2017-05-26 03:13:36	sala-di-tortura
7C431309-BD8A-4011-BC00-35EFDAE6FD08	2017-05-26 03:09:12	2017-05-26 03:13:17	2017-05-26 03:13:37	sala-sigismondo-isotta
7C431309-BD8A-4011-BC00-35EFDAE6FD08	2017-05-26 03:13:17	2017-05-26 03:13:38	2017-05-26 03:27:17	sala-del-mastio
7C431309-BD8A-4011-BC00-35EFDAE6FD08	2017-05-26 03:13:38	2017-05-26 03:27:20	2017-05-26 03:31:25	sala-sigismondo-isotta
7C431309-BD8A-4011-BC00-35EFDAE6FD08	2017-05-26 03:27:20	2017-05-26 03:28:18	2017-05-26 03:31:26	sala-del-mastio
7C431309-BD8A-4011-BC00-35EFDAE6FD08	2017-05-26 03:28:18	2017-05-26 04:01:22	2017-05-26 04:01:53	sala-sigismondo-isotta
7C431309-BD8A-4011-BC00-35EFDAE6FD08	2017-05-26 04:01:22	2017-05-26 04:01:49	2017-05-26 04:01:53	sala-del-mastio
7C431309-BD8A-4011-BC00-35EFDAE6FD08	2017-05-26 04:01:49	2017-05-26 04:04:35	2017-05-26 04:07:26	sala-di-tortura
7C431309-BD8A-4011-BC00-35EFDAE6FD08	2017-05-26 04:04:35	2017-05-26 04:25:59	2017-05-26 04:26:47	sala-sigismondo-isotta
7C431309-BD8A-4011-BC00-35EFDAE6FD08	2017-05-26 04:25:59	2017-05-26 04:26:38	2017-05-26 04:27:52	sala-del-mastio
7C431309-BD8A-4011-BC00-35EFDAE6FD08	2017-05-26 04:26:38	2017-05-26 04:30:03	2017-05-26 04:34:14	sala-sigismondo-isotta
7C431309-BD8A-4011-BC00-35EFDAE6FD08	2017-05-26 04:30:03	2017-05-26 04:30:07	2017-05-26 04:34:14	sala-del-mastio
7C431309-BD8A-4011-BC00-35EFDAE6FD08	2017-05-26 04:30:07	2017-05-26 04:43:37	2017-05-26 04:45:43	sala-sigismondo-isotta
7C431309-BD8A-4011-BC00-35EFDAE6FD08	2017-05-26 04:43:37	2017-05-26 04:44:43	2017-05-26 04:45:43	sala-di-tortura
7C431309-BD8A-4011-BC00-35EFDAE6FD08	2017-05-26 04:44:43	2017-05-26 04:48:38	2017-05-26 04:49:24	sala-sigismondo-isotta
7C431309-BD8A-4011-BC00-35EFDAE6FD08	2017-05-26 04:48:38	2017-05-26 04:49:15	2017-05-26 04:49:25	sala-del-mastio
7C431309-BD8A-4011-BC00-35EFDAE6FD08	2017-05-26 04:49:15	2017-05-26 04:49:22	2017-05-26 04:49:25	sala-di-tortura
7C431309-BD8A-4011-BC00-35EFDAE6FD08	2017-05-26 04:49:22	2017-05-26 04:49:25	2017-05-26 04:55:47	sala-del-mastio
7C431309-BD8A-4011-BC00-35EFDAE6FD08	2017-05-26 04:49:25	2017-05-26 04:55:44	2017-05-26 04:55:48	sala-sigismondo-isotta
7C431309-BD8A-4011-BC00-35EFDAE6FD08	2017-05-26 04:55:44	2017-05-26 04:55:51	2017-05-26 05:03:24	sala-di-tortura
7C431309-BD8A-4011-BC00-35EFDAE6FD08	2017-05-26 04:55:51	2017-05-26 04:57:17	2017-05-26 05:03:24	sala-sigismondo-isotta
7C431309-BD8A-4011-BC00-35EFDAE6FD08	2017-05-26 04:57:17	2017-05-26 04:58:29	2017-05-26 05:03:24	sala-di-tortura
7C431309-BD8A-4011-BC00-35EFDAE6FD08	2017-05-26 04:58:29	2017-05-26 05:13:38	2017-05-26 05:13:41	sala-sigismondo-isotta
7C431309-BD8A-4011-BC00-35EFDAE6FD08	2017-05-26 05:13:38	2017-05-26 05:13:47	2017-05-26 05:16:02	sala-di-tortura
7C431309-BD8A-4011-BC00-35EFDAE6FD08	2017-05-26 05:13:47	2017-05-26 05:20:49	2017-05-26 05:27:05	sala-sigismondo-isotta
7C431309-BD8A-4011-BC00-35EFDAE6FD08	2017-05-26 05:20:49	2017-05-26 05:20:54	2017-05-26 05:23:55	sala-di-tortura
7C431309-BD8A-4011-BC00-35EFDAE6FD08	2017-05-26 05:20:54	2017-05-26 05:23:34	2017-05-26 05:23:57	sala-sigismondo-isotta
7C431309-BD8A-4011-BC00-35EFDAE6FD08	2017-05-26 05:23:34	2017-05-26 05:23:40	2017-05-26 05:23:57	sala-di-tortura
7C431309-BD8A-4011-BC00-35EFDAE6FD08	2017-05-26 05:23:40	2017-05-26 05:23:58	2017-05-26 05:27:06	sala-sigismondo-isotta
7C431309-BD8A-4011-BC00-35EFDAE6FD08	2017-05-26 05:23:58	2017-05-26 05:24:04	2017-05-26 05:27:06	sala-di-tortura
7C431309-BD8A-4011-BC00-35EFDAE6FD08	2017-05-26 05:24:04	2017-05-26 05:27:05	2017-05-26 05:27:06	sala-sigismondo-isotta
7C431309-BD8A-4011-BC00-35EFDAE6FD08	2017-05-26 05:27:05	2017-05-26 05:30:18	2017-05-26 05:34:32	sala-di-tortura
7C431309-BD8A-4011-BC00-35EFDAE6FD08	2017-05-26 05:30:18	2017-05-26 05:34:39	2017-05-26 05:37:58	sala-sigismondo-isotta
7C431309-BD8A-4011-BC00-35EFDAE6FD08	2017-05-26 05:34:39	2017-05-26 05:35:22	2017-05-26 05:37:58	sala-di-tortura
7C431309-BD8A-4011-BC00-35EFDAE6FD08	2017-05-26 05:35:22	2017-05-26 05:38:02	2017-05-26 05:42:03	sala-sigismondo-isotta
7C431309-BD8A-4011-BC00-35EFDAE6FD08	2017-05-26 05:38:02	2017-05-26 05:39:43	2017-05-26 05:42:04	sala-del-mastio
7C431309-BD8A-4011-BC00-35EFDAE6FD08	2017-05-26 05:39:43	2017-05-26 05:41:43	2017-05-26 05:42:05	sala-sigismondo-isotta
7C431309-BD8A-4011-BC00-35EFDAE6FD08	2017-05-26 05:41:43	2017-05-26 05:42:09	2017-05-26 05:46:32	sala-di-tortura
7C431309-BD8A-4011-BC00-35EFDAE6FD08	2017-05-26 05:42:09	2017-05-26 05:44:02	2017-05-26 05:46:33	sala-sigismondo-isotta
7C431309-BD8A-4011-BC00-35EFDAE6FD08	2017-05-26 05:44:02	2017-05-26 05:44:07	2017-05-26 05:46:33	sala-del-mastio
7C431309-BD8A-4011-BC00-35EFDAE6FD08	2017-05-26 05:44:07	2017-05-26 05:47:17	2017-05-26 05:53:46	sala-sigismondo-isotta
7C431309-BD8A-4011-BC00-35EFDAE6FD08	2017-05-26 05:47:17	2017-05-26 05:47:23	2017-05-26 05:53:46	sala-del-mastio
7C431309-BD8A-4011-BC00-35EFDAE6FD08	2017-05-26 05:47:23	2017-05-26 05:49:53	2017-05-26 05:53:47	sala-di-tortura
7C431309-BD8A-4011-BC00-35EFDAE6FD08	2017-05-26 05:49:53	2017-05-26 05:50:43	2017-05-26 05:53:47	sala-sigismondo-isotta
7C431309-BD8A-4011-BC00-35EFDAE6FD08	2017-05-26 05:50:43	2017-05-26 05:53:55	2017-05-26 05:57:22	sala-di-tortura
7C431309-BD8A-4011-BC00-35EFDAE6FD08	2017-05-26 05:53:55	2017-05-26 05:59:12	2017-05-26 06:01:55	sala-sigismondo-isotta
7C431309-BD8A-4011-BC00-35EFDAE6FD08	2017-05-26 05:59:12	2017-05-26 05:59:17	2017-05-26 06:01:56	sala-di-tortura
7C431309-BD8A-4011-BC00-35EFDAE6FD08	2017-05-26 05:59:17	2017-05-26 06:01:36	2017-05-26 06:01:56	sala-sigismondo-isotta
7C431309-BD8A-4011-BC00-35EFDAE6FD08	2017-05-26 06:01:36	2017-05-26 06:02:02	2017-06-08 19:06:18	sala-del-mastio
7C431309-BD8A-4011-BC00-35EFDAE6FD08	2017-05-26 06:02:02	2017-05-26 06:08:09	2017-06-08 19:06:20	sala-sigismondo-isotta
7C431309-BD8A-4011-BC00-35EFDAE6FD08	2017-05-26 06:08:09	2017-05-26 06:31:14	2017-06-08 19:06:20	sala-del-mastio
7C431309-BD8A-4011-BC00-35EFDAE6FD08	2017-06-08 18:20:01	2017-06-08 18:27:30	2017-06-08 19:06:21	sala-di-tortura
7C431309-BD8A-4011-BC00-35EFDAE6FD08	2017-06-08 18:27:30	2017-06-08 19:06:24	2017-06-08 19:26:45	sala-sigismondo-isotta
7C431309-BD8A-4011-BC00-35EFDAE6FD08	2017-06-08 19:06:24	2017-06-08 20:17:43	2017-06-14 21:10:03	sala-di-tortura
7C431309-BD8A-4011-BC00-35EFDAE6FD08	2017-06-14 18:45:49	2017-06-15 06:08:23	2017-06-16 06:10:58	sala-di-tortura
7C431309-BD8A-4011-BC00-35EFDAE6FD08	2017-06-15 18:34:38	2017-06-16 05:22:50	2017-06-16 06:10:59	sala-di-tortura
7C431309-BD8A-4011-BC00-35EFDAE6FD08	2017-06-16 05:22:50	2017-06-16 06:11:13	2017-06-16 06:15:50	sala-sigismondo-isotta
7C431309-BD8A-4011-BC00-35EFDAE6FD08	2017-06-16 06:11:13	2017-06-16 06:15:48	2017-06-16 06:15:51	sala-del-mastio
7C431309-BD8A-4011-BC00-35EFDAE6FD08	2017-06-19 18:14:56	2017-06-19 18:15:01	2017-06-26 18:24:51	sala-sigismondo-isotta
7C431309-BD8A-4011-BC00-35EFDAE6FD08	2017-06-26 18:23:33	2017-06-26 18:24:46	2017-06-26 18:24:53	sala-di-tortura
cf581893-2ace-485d-bf4e-a441f0c5d5e4	2017-07-26 12:52:02	2017-07-26 12:53:04	2017-07-26 12:53:48	sala-di-tortura
cf581893-2ace-485d-bf4e-a441f0c5d5e4	2017-07-26 12:53:11	2017-07-26 12:53:50	2017-07-26 12:54:48	sala-di-tortura
cf581893-2ace-485d-bf4e-a441f0c5d5e4	2017-07-26 13:12:13	2017-07-26 13:12:53	2017-07-26 13:12:54	camera-di-francesca
91ec893c-58f2-442d-82b3-a7af28a1baac	2017-08-03 20:27:54	2017-08-03 20:28:35	2017-08-03 20:31:34	sala-del-mastio
91ec893c-58f2-442d-82b3-a7af28a1baac	2017-08-03 20:28:35	2017-08-03 20:29:22	2017-08-03 20:31:39	sala-sigismondo-isotta
d456e28d-d018-4f3e-93a1-95f03dac3617	2017-08-14 13:47:37	2017-08-14 13:48:26	2017-08-14 13:49:11	sala-del-leone-sforzesco
d456e28d-d018-4f3e-93a1-95f03dac3617	2017-08-14 13:52:03	2017-08-14 13:54:44	2017-08-14 13:54:54	sala-dei-putti
d456e28d-d018-4f3e-93a1-95f03dac3617	2017-08-14 13:54:52	2017-08-14 13:56:41	2017-08-14 13:56:54	sala-del-consiglio
d456e28d-d018-4f3e-93a1-95f03dac3617	2017-08-14 13:57:02	2017-08-14 13:59:56	2017-08-14 14:00:09	camera-di-francesca
d456e28d-d018-4f3e-93a1-95f03dac3617	2017-08-14 13:59:56	2017-08-14 14:00:55	2017-08-14 14:01:09	corpo-di-guardia
d456e28d-d018-4f3e-93a1-95f03dac3617	2017-08-14 14:00:55	2017-08-14 14:01:32	2017-08-14 14:01:54	camera-di-francesca
d456e28d-d018-4f3e-93a1-95f03dac3617	2017-08-14 14:05:07	2017-08-14 14:08:18	2017-08-14 14:08:24	cappella
d456e28d-d018-4f3e-93a1-95f03dac3617	2017-08-14 14:09:08	2017-08-14 14:11:56	2017-08-14 14:12:09	cortile
3d5b9f1e-6c6c-41ee-a7d1-346a6d1dbd60	2017-08-16 13:26:23	2017-08-16 13:28:42	2017-08-16 13:29:11	sala-di-tortura
d729d6f2-6ac9-4b43-a997-0cb6b3d296ff	2017-08-17 16:26:12	2017-08-17 16:26:56	2017-08-17 16:41:31	cappella
e8165803-4716-43fa-b3cb-2f9c586471b4	2017-08-20 13:57:50	2017-08-20 14:00:04	2017-08-20 14:00:46	sala-di-tortura
e8165803-4716-43fa-b3cb-2f9c586471b4	2017-08-20 14:00:32	2017-08-20 14:02:02	2017-08-20 14:02:03	sala-di-tortura
e8165803-4716-43fa-b3cb-2f9c586471b4	2017-08-20 14:02:18	2017-08-20 14:03:17	2017-08-20 14:03:35	sala-del-mastio
e8165803-4716-43fa-b3cb-2f9c586471b4	2017-08-20 14:03:17	2017-08-20 14:04:18	2017-08-20 14:04:35	sala-sigismondo-isotta
e8165803-4716-43fa-b3cb-2f9c586471b4	2017-08-20 14:04:18	2017-08-20 14:05:56	2017-08-20 14:06:00	sala-della-passione
e8165803-4716-43fa-b3cb-2f9c586471b4	2017-08-20 14:05:56	2017-08-20 14:06:51	2017-08-20 14:07:00	camerino-lucrezia-borgia
e8165803-4716-43fa-b3cb-2f9c586471b4	2017-08-20 14:06:51	2017-08-20 14:07:27	2017-08-20 14:07:34	sala-del-leone-sforzesco
e8165803-4716-43fa-b3cb-2f9c586471b4	2017-08-20 14:07:27	2017-08-20 14:07:31	2017-08-20 14:07:37	sala-dei-putti
e8165803-4716-43fa-b3cb-2f9c586471b4	2017-08-20 14:07:31	2017-08-20 14:07:43	2017-08-20 14:07:45	sala-del-leone-sforzesco
e8165803-4716-43fa-b3cb-2f9c586471b4	2017-08-20 14:07:43	2017-08-20 14:09:18	2017-08-20 14:12:02	sala-dei-putti
e8165803-4716-43fa-b3cb-2f9c586471b4	2017-08-20 14:09:18	2017-08-20 14:10:03	2017-08-20 14:12:03	sala-del-consiglio
e8165803-4716-43fa-b3cb-2f9c586471b4	2017-08-20 14:11:04	2017-08-20 14:11:38	2017-08-20 14:12:03	sala-del-consiglio
e8165803-4716-43fa-b3cb-2f9c586471b4	2017-08-20 14:11:38	2017-08-20 14:12:15	2017-08-20 14:12:31	camera-di-francesca
e8165803-4716-43fa-b3cb-2f9c586471b4	2017-08-20 14:12:15	2017-08-20 14:13:13	2017-08-20 14:13:17	corpo-di-guardia
72c57b60-c047-417b-8086-6929f8d28084	2017-08-20 14:12:56	2017-08-20 14:13:41	2017-08-20 14:15:39	cortile
e8165803-4716-43fa-b3cb-2f9c586471b4	2017-08-20 14:13:13	2017-08-20 14:13:38	2017-08-20 14:13:41	camera-di-francesca
e8165803-4716-43fa-b3cb-2f9c586471b4	2017-08-20 14:13:38	2017-08-20 14:13:44	2017-08-20 14:13:47	corpo-di-guardia
e8165803-4716-43fa-b3cb-2f9c586471b4	2017-08-20 14:13:44	2017-08-20 14:14:07	2017-08-20 14:14:17	sala-di-giustizia
e8165803-4716-43fa-b3cb-2f9c586471b4	2017-08-20 14:14:07	2017-08-20 14:14:36	2017-08-20 14:14:41	corpo-di-guardia
e8165803-4716-43fa-b3cb-2f9c586471b4	2017-08-20 14:14:36	2017-08-20 14:15:52	2017-08-20 14:16:47	sala-sigismondo-isotta
72c57b60-c047-417b-8086-6929f8d28084	2017-08-20 14:15:07	2017-08-20 14:16:19	2017-08-20 14:16:39	cortile
72c57b60-c047-417b-8086-6929f8d28084	2017-08-20 14:18:25	2017-08-20 14:19:41	2017-08-20 14:21:51	sala-di-tortura
e8165803-4716-43fa-b3cb-2f9c586471b4	2017-08-20 14:19:23	2017-08-20 14:19:32	2017-08-20 14:19:36	sala-sigismondo-isotta
e8165803-4716-43fa-b3cb-2f9c586471b4	2017-08-20 14:19:32	2017-08-20 14:20:08	2017-08-20 14:20:09	cortile
72c57b60-c047-417b-8086-6929f8d28084	2017-08-20 14:19:44	2017-08-20 14:20:39	2017-08-20 14:21:52	sala-di-tortura
72c57b60-c047-417b-8086-6929f8d28084	2017-08-20 14:20:49	2017-08-20 14:22:10	2017-08-20 14:22:13	sala-di-tortura
e8165803-4716-43fa-b3cb-2f9c586471b4	2017-08-20 14:20:53	2017-08-20 14:22:27	2017-08-20 14:22:35	cappella
72c57b60-c047-417b-8086-6929f8d28084	2017-08-20 14:22:26	2017-08-20 14:24:45	2017-08-20 14:25:09	sala-del-mastio
e8165803-4716-43fa-b3cb-2f9c586471b4	2017-08-20 14:22:39	2017-08-20 14:22:45	2017-08-20 14:22:51	sala-sigismondo-isotta
e8165803-4716-43fa-b3cb-2f9c586471b4	2017-08-20 14:22:45	2017-08-20 14:23:17	2017-08-20 14:23:21	cortile
e8165803-4716-43fa-b3cb-2f9c586471b4	2017-08-20 14:23:17	2017-08-20 14:23:25	2017-08-20 14:23:29	sala-sigismondo-isotta
e8165803-4716-43fa-b3cb-2f9c586471b4	2017-08-20 14:23:25	2017-08-20 14:25:05	2017-10-25 16:19:34	cortile
72c57b60-c047-417b-8086-6929f8d28084	2017-08-20 14:24:45	2017-08-20 14:27:05	2017-08-20 14:27:09	sala-sigismondo-isotta
72c57b60-c047-417b-8086-6929f8d28084	2017-08-20 14:27:05	2017-08-20 14:27:31	2017-08-20 14:27:33	sala-della-passione
72c57b60-c047-417b-8086-6929f8d28084	2017-08-20 14:27:31	2017-08-20 14:28:15	2017-08-20 14:28:19	sala-sigismondo-isotta
72c57b60-c047-417b-8086-6929f8d28084	2017-08-20 14:28:15	2017-08-20 14:30:57	2017-08-20 14:31:09	sala-della-passione
72c57b60-c047-417b-8086-6929f8d28084	2017-08-20 14:30:57	2017-08-20 14:31:55	2017-08-20 14:32:09	camerino-lucrezia-borgia
72c57b60-c047-417b-8086-6929f8d28084	2017-08-20 14:31:55	2017-08-20 14:32:21	2017-08-20 14:32:22	sala-della-passione
72c57b60-c047-417b-8086-6929f8d28084	2017-08-20 14:32:21	2017-08-20 14:33:57	2017-08-20 14:34:09	sala-del-leone-sforzesco
72c57b60-c047-417b-8086-6929f8d28084	2017-08-20 14:33:57	2017-08-20 14:34:27	2017-08-20 14:34:33	sala-del-cardinale
72c57b60-c047-417b-8086-6929f8d28084	2017-08-20 14:34:27	2017-08-20 14:34:44	2017-08-20 14:35:09	sala-del-leone-sforzesco
72c57b60-c047-417b-8086-6929f8d28084	2017-08-20 14:34:44	2017-08-20 14:35:08	2017-08-20 14:35:09	sala-del-cardinale
72c57b60-c047-417b-8086-6929f8d28084	2017-08-20 14:35:08	2017-08-20 14:35:39	2017-08-20 14:35:39	sala-del-leone-sforzesco
72c57b60-c047-417b-8086-6929f8d28084	2017-08-20 14:35:39	2017-08-20 14:44:07	2017-08-20 14:44:08	sala-dei-putti
72c57b60-c047-417b-8086-6929f8d28084	2017-08-20 14:44:07	2017-08-20 14:45:38	2017-08-20 14:45:40	sala-del-consiglio
72c57b60-c047-417b-8086-6929f8d28084	2017-08-20 14:45:38	2017-08-20 14:47:59	2017-08-20 14:48:09	corpo-di-guardia
72c57b60-c047-417b-8086-6929f8d28084	2017-08-20 14:47:59	2017-08-20 14:48:45	2017-08-20 14:49:09	camera-di-francesca
72c57b60-c047-417b-8086-6929f8d28084	2017-08-20 14:48:45	2017-08-20 14:50:41	2017-08-20 14:50:41	corpo-di-guardia
72c57b60-c047-417b-8086-6929f8d28084	2017-08-20 14:50:41	2017-08-20 14:51:26	2017-08-20 14:51:33	sala-di-giustizia
72c57b60-c047-417b-8086-6929f8d28084	2017-08-20 14:51:26	2017-08-20 14:51:42	2017-08-20 14:52:09	corpo-di-guardia
72c57b60-c047-417b-8086-6929f8d28084	2017-08-20 14:51:42	2017-08-20 14:52:07	2017-08-20 14:52:09	sala-sigismondo-isotta
72c57b60-c047-417b-8086-6929f8d28084	2017-08-20 14:53:23	2017-08-20 14:53:39	2017-08-20 14:53:40	sala-sigismondo-isotta
72c57b60-c047-417b-8086-6929f8d28084	2017-08-20 14:53:39	2017-08-20 14:54:44	2017-08-20 14:55:09	corpo-di-guardia
72c57b60-c047-417b-8086-6929f8d28084	2017-08-20 14:54:44	2017-08-20 14:55:02	2017-08-20 14:55:09	camera-di-francesca
72c57b60-c047-417b-8086-6929f8d28084	2017-08-20 14:55:02	2017-08-20 14:55:16	2017-08-20 14:55:19	sala-sigismondo-isotta
72c57b60-c047-417b-8086-6929f8d28084	2017-08-20 14:55:16	2017-08-20 14:56:00	2017-08-20 14:56:09	sala-del-consiglio
72c57b60-c047-417b-8086-6929f8d28084	2017-08-20 14:57:17	2017-08-20 15:01:31	2017-08-20 15:01:33	cappella
72c57b60-c047-417b-8086-6929f8d28084	2017-08-20 15:01:31	2017-08-20 15:02:07	2017-08-20 15:02:09	cortile
72c57b60-c047-417b-8086-6929f8d28084	2017-08-20 15:03:05	2017-08-20 15:04:45	2017-08-20 15:05:09	cortile
72c57b60-c047-417b-8086-6929f8d28084	2017-08-20 15:04:45	2017-08-20 15:04:51	2017-08-20 15:05:09	sala-sigismondo-isotta
72c57b60-c047-417b-8086-6929f8d28084	2017-08-20 15:04:51	2017-08-20 15:05:17	2017-08-20 15:05:18	cortile
72c57b60-c047-417b-8086-6929f8d28084	2017-08-20 15:05:17	2017-08-20 15:05:20	2017-08-20 15:05:21	sala-sigismondo-isotta
72c57b60-c047-417b-8086-6929f8d28084	2017-08-20 15:05:20	2017-08-20 15:05:56	2017-08-20 15:06:08	cortile
72c57b60-c047-417b-8086-6929f8d28084	2017-08-20 15:08:59	2017-08-20 15:09:18	2017-08-20 15:09:18	cortile
72c57b60-c047-417b-8086-6929f8d28084	2017-08-20 15:09:18	2017-08-20 15:10:35	2017-08-20 15:11:11	corpo-di-guardia
72c57b60-c047-417b-8086-6929f8d28084	2017-08-20 15:10:35	2017-08-20 15:10:45	2017-08-20 15:11:09	camera-di-francesca
6bfc9419-1d8c-42dd-90e6-25da71a3272f	2017-08-23 15:23:42	2017-08-23 15:24:18	2017-08-23 15:24:31	cortile
88d55151-1a9f-4107-af53-f06b3dce6ccd	2017-08-24 09:29:26	2017-08-24 09:31:05	2017-08-24 09:31:17	cappella
224ab4ad-b6a6-4a3d-950c-f950581dcc39	2017-08-24 11:18:04	2017-08-24 11:19:01	2017-08-24 11:20:16	cortile
224ab4ad-b6a6-4a3d-950c-f950581dcc39	2017-08-24 11:19:01	2017-08-24 11:19:40	2017-08-24 11:20:01	camera-di-francesca
630c8a61-ac0a-42e4-9115-be6de6684182	2017-08-29 11:57:49	2017-08-29 11:59:33	2017-08-29 11:59:45	sala-del-mastio
630c8a61-ac0a-42e4-9115-be6de6684182	2017-08-29 11:59:33	2017-08-29 12:00:57	2017-08-29 12:01:04	sala-sigismondo-isotta
630c8a61-ac0a-42e4-9115-be6de6684182	2017-08-29 12:01:27	2017-08-29 12:02:42	2017-08-29 12:02:50	sala-della-passione
630c8a61-ac0a-42e4-9115-be6de6684182	2017-08-29 12:05:30	2017-08-29 12:06:46	2017-08-29 12:06:50	sala-dei-putti
630c8a61-ac0a-42e4-9115-be6de6684182	2017-08-29 12:06:58	2017-08-29 12:08:43	2017-08-29 12:17:59	sala-del-consiglio
630c8a61-ac0a-42e4-9115-be6de6684182	2017-08-29 12:15:14	2017-08-29 12:17:05	2017-08-29 12:18:05	cappella
9e4179a2-deb1-4178-a896-690fe7f4ab94	2017-08-29 15:06:23	2017-08-29 15:08:28	2017-08-29 15:08:50	sala-di-tortura
9e4179a2-deb1-4178-a896-690fe7f4ab94	2017-08-29 15:08:28	2017-08-29 15:10:26	2017-08-29 15:10:33	sala-del-mastio
9e4179a2-deb1-4178-a896-690fe7f4ab94	2017-08-29 15:10:26	2017-08-29 15:11:33	2017-08-29 15:11:50	sala-sigismondo-isotta
9e4179a2-deb1-4178-a896-690fe7f4ab94	2017-08-29 15:11:33	2017-08-29 15:12:11	2017-08-29 15:12:19	cortile
9e4179a2-deb1-4178-a896-690fe7f4ab94	2017-08-29 15:12:18	2017-08-29 15:13:36	2017-08-29 15:13:50	sala-sigismondo-isotta
9e4179a2-deb1-4178-a896-690fe7f4ab94	2017-08-29 15:13:36	2017-08-29 15:14:56	2017-08-29 15:15:04	sala-della-passione
9e4179a2-deb1-4178-a896-690fe7f4ab94	2017-08-29 15:15:13	2017-08-29 15:15:53	2017-08-29 15:16:04	camerino-lucrezia-borgia
9e4179a2-deb1-4178-a896-690fe7f4ab94	2017-08-29 15:16:44	2017-08-29 15:17:32	2017-08-29 15:17:33	camerino-lucrezia-borgia
9e4179a2-deb1-4178-a896-690fe7f4ab94	2017-08-29 15:20:45	2017-08-29 15:22:42	2017-08-29 15:22:50	sala-dei-putti
9e4179a2-deb1-4178-a896-690fe7f4ab94	2017-08-29 15:23:05	2017-08-29 15:24:16	2017-08-29 15:24:19	sala-del-consiglio
9e4179a2-deb1-4178-a896-690fe7f4ab94	2017-08-29 15:24:16	2017-08-29 15:25:25	2017-08-29 15:25:33	camera-di-francesca
9e4179a2-deb1-4178-a896-690fe7f4ab94	2017-08-29 15:25:25	2017-08-29 15:26:43	2017-08-29 15:26:50	corpo-di-guardia
9e4179a2-deb1-4178-a896-690fe7f4ab94	2017-08-29 15:33:41	2017-08-29 15:37:16	2017-08-29 15:37:19	cappella
9e4179a2-deb1-4178-a896-690fe7f4ab94	2017-08-29 15:37:38	2017-08-29 15:38:29	2017-08-29 15:41:22	cortile
9e4179a2-deb1-4178-a896-690fe7f4ab94	2017-08-29 15:42:27	2017-08-29 15:43:05	2017-08-29 15:43:14	camera-di-francesca
78df97f1-93e0-4e4a-af20-42cca449cc6b	2017-08-31 07:51:41	2017-08-31 07:52:54	2017-08-31 07:53:49	sala-di-tortura
78df97f1-93e0-4e4a-af20-42cca449cc6b	2017-08-31 07:53:50	2017-08-31 07:54:28	2017-08-31 07:54:42	sala-di-tortura
78df97f1-93e0-4e4a-af20-42cca449cc6b	2017-08-31 08:32:48	2017-08-31 08:34:07	2017-08-31 08:58:26	cappella
fb1ee94d-6fab-4ae6-a1e2-88613810d7cb	2017-09-01 09:18:05	2017-09-01 09:19:44	2017-09-01 09:19:54	sala-del-mastio
fb1ee94d-6fab-4ae6-a1e2-88613810d7cb	2017-09-01 09:21:28	2017-09-01 09:24:40	2017-09-01 09:25:21	sala-sigismondo-isotta
fb1ee94d-6fab-4ae6-a1e2-88613810d7cb	2017-09-01 09:41:02	2017-09-01 09:41:43	2017-09-01 09:41:45	camera-di-francesca
77180987-593d-4b5b-9280-3489342f2a16	2017-09-02 14:46:12	2017-09-02 14:47:23	2017-09-02 14:50:45	sala-di-tortura
77180987-593d-4b5b-9280-3489342f2a16	2017-09-02 14:48:14	2017-09-02 14:51:04	2017-09-02 14:51:19	sala-del-mastio
77180987-593d-4b5b-9280-3489342f2a16	2017-09-02 14:53:30	2017-09-02 14:55:11	2017-09-02 14:55:16	sala-sigismondo-isotta
77180987-593d-4b5b-9280-3489342f2a16	2017-09-02 14:57:28	2017-09-02 14:58:06	2017-09-02 14:58:11	sala-della-passione
77180987-593d-4b5b-9280-3489342f2a16	2017-09-02 15:00:39	2017-09-02 15:01:19	2017-09-02 15:01:30	sala-della-passione
77180987-593d-4b5b-9280-3489342f2a16	2017-09-02 15:01:23	2017-09-02 15:02:45	2017-09-02 15:04:21	sala-della-passione
77180987-593d-4b5b-9280-3489342f2a16	2017-09-02 15:02:45	2017-09-02 15:03:59	2017-09-02 15:04:32	camerino-lucrezia-borgia
77180987-593d-4b5b-9280-3489342f2a16	2017-09-02 15:03:59	2017-09-02 15:04:45	2017-09-02 15:06:06	sala-del-leone-sforzesco
77180987-593d-4b5b-9280-3489342f2a16	2017-09-02 15:08:53	2017-09-02 15:09:32	2017-09-02 15:09:36	sala-dei-putti
77180987-593d-4b5b-9280-3489342f2a16	2017-09-02 15:12:08	2017-09-02 15:12:46	2017-09-02 15:13:04	sala-del-consiglio
77180987-593d-4b5b-9280-3489342f2a16	2017-09-02 15:12:54	2017-09-02 15:13:32	2017-09-02 15:13:36	sala-del-consiglio
77180987-593d-4b5b-9280-3489342f2a16	2017-09-02 15:14:51	2017-09-02 15:16:19	2017-09-02 15:16:37	camera-di-francesca
77180987-593d-4b5b-9280-3489342f2a16	2017-09-02 15:16:27	2017-09-02 15:17:03	2017-09-02 15:17:08	camera-di-francesca
77180987-593d-4b5b-9280-3489342f2a16	2017-09-02 15:26:42	2017-09-02 15:28:38	2017-09-02 15:31:08	cappella
77180987-593d-4b5b-9280-3489342f2a16	2017-09-02 15:30:57	2017-09-02 15:31:36	2017-09-02 15:31:39	cortile
d9aef7bf-e39d-4d44-bafd-47a59b07dc99	2017-09-04 09:54:23	2017-09-04 09:55:02	2017-09-04 09:55:17	cortile
d9aef7bf-e39d-4d44-bafd-47a59b07dc99	2017-09-04 09:57:58	2017-09-04 09:58:39	2017-09-04 10:01:01	sala-di-tortura
7a47755d-5cce-40ac-92d9-f25b69528df7	2017-09-04 09:58:52	2017-09-04 10:00:15	2017-09-04 10:00:25	sala-di-tortura
7a47755d-5cce-40ac-92d9-f25b69528df7	2017-09-04 10:00:55	2017-09-04 10:05:59	2017-09-04 10:05:59	sala-del-mastio
d9aef7bf-e39d-4d44-bafd-47a59b07dc99	2017-09-04 10:00:57	2017-09-04 10:03:04	2017-09-04 10:04:00	sala-del-mastio
d9aef7bf-e39d-4d44-bafd-47a59b07dc99	2017-09-04 10:03:58	2017-09-04 10:05:39	2017-09-04 10:05:47	sala-del-mastio
7a47755d-5cce-40ac-92d9-f25b69528df7	2017-09-04 10:06:02	2017-09-04 10:09:19	2017-09-04 10:09:49	sala-sigismondo-isotta
7a47755d-5cce-40ac-92d9-f25b69528df7	2017-09-04 10:09:43	2017-09-04 10:10:29	2017-09-04 10:10:49	sala-sigismondo-isotta
7a47755d-5cce-40ac-92d9-f25b69528df7	2017-09-04 10:11:30	2017-09-04 10:12:29	2017-09-04 10:12:49	sala-della-passione
7a47755d-5cce-40ac-92d9-f25b69528df7	2017-09-04 10:13:11	2017-09-04 10:13:35	2017-09-04 10:13:49	sala-della-passione
7a47755d-5cce-40ac-92d9-f25b69528df7	2017-09-04 10:13:35	2017-09-04 10:14:27	2017-09-04 10:14:47	camerino-lucrezia-borgia
7a47755d-5cce-40ac-92d9-f25b69528df7	2017-09-04 10:15:04	2017-09-04 10:15:57	2017-09-04 10:15:59	camerino-lucrezia-borgia
7a47755d-5cce-40ac-92d9-f25b69528df7	2017-09-04 10:18:29	2017-09-04 10:19:53	2017-09-04 10:19:56	sala-dei-putti
d9aef7bf-e39d-4d44-bafd-47a59b07dc99	2017-09-04 10:20:35	2017-09-04 10:22:17	2017-09-04 10:22:22	sala-del-consiglio
7a47755d-5cce-40ac-92d9-f25b69528df7	2017-09-04 10:21:51	2017-09-04 10:22:23	2017-09-04 10:22:47	sala-del-consiglio
7a47755d-5cce-40ac-92d9-f25b69528df7	2017-09-04 10:22:23	2017-09-04 10:24:35	2017-09-04 10:24:56	camera-di-francesca
7a47755d-5cce-40ac-92d9-f25b69528df7	2017-09-04 10:24:59	2017-09-04 10:25:47	2017-09-04 10:25:49	camera-di-francesca
d9aef7bf-e39d-4d44-bafd-47a59b07dc99	2017-09-04 10:36:27	2017-09-04 10:38:41	2017-09-04 10:40:07	cappella
7a47755d-5cce-40ac-92d9-f25b69528df7	2017-09-04 10:36:45	2017-09-04 10:38:51	2017-09-04 10:40:20	cappella
7a47755d-5cce-40ac-92d9-f25b69528df7	2017-09-04 10:39:25	2017-09-04 10:40:13	2017-09-04 10:41:24	cappella
cc16529a-da7e-46d0-a00f-a50ea69359ba	2017-09-08 14:17:38	2017-09-08 14:18:14	2017-09-08 14:18:57	sala-sigismondo-isotta
e0a95c9a-0418-43ba-acd6-a08e3b592106	2017-09-28 12:34:07	2017-09-28 12:34:43	2017-09-28 12:42:32	cortile
e0a95c9a-0418-43ba-acd6-a08e3b592106	2017-09-28 12:34:43	2017-09-28 12:37:19	2017-09-28 12:42:35	sala-di-tortura
e0a95c9a-0418-43ba-acd6-a08e3b592106	2017-09-28 12:38:19	2017-09-28 12:40:17	2017-09-28 12:42:35	sala-del-mastio
e0a95c9a-0418-43ba-acd6-a08e3b592106	2017-09-28 12:40:17	2017-09-28 12:42:01	2017-09-28 12:42:36	sala-sigismondo-isotta
e0a95c9a-0418-43ba-acd6-a08e3b592106	2017-09-28 12:42:01	2017-09-28 12:42:45	2017-09-28 12:43:17	sala-della-passione
351c1e13-1977-4737-88a8-68aaf4f20b8a	2017-09-29 08:22:03	2017-09-29 08:23:36	2017-09-29 08:24:32	cappella
351c1e13-1977-4737-88a8-68aaf4f20b8a	2017-09-29 08:23:43	2017-09-29 08:27:53	2017-09-29 08:28:09	cappella
351c1e13-1977-4737-88a8-68aaf4f20b8a	2017-09-29 08:30:01	2017-09-29 08:30:40	2017-09-29 08:33:41	camera-di-francesca
351c1e13-1977-4737-88a8-68aaf4f20b8a	2017-09-29 08:30:41	2017-09-29 08:30:47	2017-09-29 08:33:41	camera-di-francesca
351c1e13-1977-4737-88a8-68aaf4f20b8a	2017-09-29 08:30:47	2017-09-29 08:31:25	2017-09-29 08:33:42	corpo-di-guardia
351c1e13-1977-4737-88a8-68aaf4f20b8a	2017-09-29 08:31:26	2017-09-29 08:32:01	2017-09-29 08:33:43	sala-del-consiglio
351c1e13-1977-4737-88a8-68aaf4f20b8a	2017-09-29 08:33:45	2017-09-29 08:34:34	2017-09-29 11:29:26	sala-del-consiglio
351c1e13-1977-4737-88a8-68aaf4f20b8a	2017-09-29 08:37:05	2017-09-29 08:38:35	2017-09-29 11:29:31	sala-dei-putti
351c1e13-1977-4737-88a8-68aaf4f20b8a	2017-09-29 08:38:38	2017-09-29 08:39:14	2017-09-29 11:29:32	sala-dei-putti
351c1e13-1977-4737-88a8-68aaf4f20b8a	2017-09-29 08:39:16	2017-09-29 08:39:56	2017-09-29 11:29:33	sala-del-consiglio
351c1e13-1977-4737-88a8-68aaf4f20b8a	2017-09-29 08:39:57	2017-09-29 09:16:07	2017-09-29 11:29:38	sala-dei-putti
351c1e13-1977-4737-88a8-68aaf4f20b8a	2017-09-30 06:06:05	2017-09-30 06:07:29	2017-10-07 15:10:02	corpo-di-guardia
b37aa3f4-f499-43c2-9a7c-11b544ee0fdc	2017-10-02 07:53:21	2017-10-02 07:53:39	2017-10-02 07:54:24	cortile
b37aa3f4-f499-43c2-9a7c-11b544ee0fdc	2017-10-02 07:54:38	2017-10-02 07:54:42	2017-10-02 07:55:24	cortile
2b0f26c2-c363-4646-838c-4ba136bd9e0c	2017-10-07 09:55:11	2017-10-07 09:59:49	2017-10-07 09:59:52	sala-sigismondo-isotta
2b0f26c2-c363-4646-838c-4ba136bd9e0c	2017-10-07 09:59:49	2017-10-07 10:02:25	2017-10-07 10:03:53	sala-del-mastio
2b0f26c2-c363-4646-838c-4ba136bd9e0c	2017-10-07 10:02:25	2017-10-07 10:03:40	2017-10-07 10:03:59	sala-sigismondo-isotta
2b0f26c2-c363-4646-838c-4ba136bd9e0c	2017-10-07 10:03:46	2017-10-07 10:08:19	2017-10-07 10:08:45	sala-della-passione
2b0f26c2-c363-4646-838c-4ba136bd9e0c	2017-10-07 10:09:56	2017-10-07 10:10:44	2017-10-07 10:10:45	camerino-lucrezia-borgia
2b0f26c2-c363-4646-838c-4ba136bd9e0c	2017-10-07 10:10:54	2017-10-07 10:12:32	2017-10-07 10:12:45	camerino-lucrezia-borgia
2b0f26c2-c363-4646-838c-4ba136bd9e0c	2017-10-07 10:13:33	2017-10-07 10:14:30	2017-10-07 10:14:45	sala-del-leone-sforzesco
2b0f26c2-c363-4646-838c-4ba136bd9e0c	2017-10-07 10:14:57	2017-10-07 10:18:30	2017-10-07 10:18:45	sala-del-leone-sforzesco
2b0f26c2-c363-4646-838c-4ba136bd9e0c	2017-10-07 10:18:30	2017-10-07 10:23:18	2017-10-07 10:23:18	sala-dei-putti
2b0f26c2-c363-4646-838c-4ba136bd9e0c	2017-10-07 10:23:18	2017-10-07 10:25:08	2017-10-07 10:25:51	sala-del-consiglio
2b0f26c2-c363-4646-838c-4ba136bd9e0c	2017-10-07 10:25:08	2017-10-07 10:25:48	2017-10-07 10:25:51	sala-sigismondo-isotta
2b0f26c2-c363-4646-838c-4ba136bd9e0c	2017-10-07 10:25:48	2017-10-07 10:26:18	2017-10-07 10:26:25	sala-del-consiglio
2b0f26c2-c363-4646-838c-4ba136bd9e0c	2017-10-07 10:26:18	2017-10-07 10:37:54	2017-10-07 10:37:54	camera-di-francesca
2b0f26c2-c363-4646-838c-4ba136bd9e0c	2017-10-07 10:37:54	2017-10-07 10:42:16	2017-10-07 10:42:17	cappella
2b0f26c2-c363-4646-838c-4ba136bd9e0c	2017-10-07 10:42:16	2017-10-07 10:58:41	2017-10-07 16:49:11	corpo-di-guardia
0f143c6d-5e82-4033-ab4b-62a9e5f9427b	2017-11-02 13:42:50	2017-11-02 13:43:28	2017-11-02 13:45:04	sala-del-mastio
0f143c6d-5e82-4033-ab4b-62a9e5f9427b	2017-11-02 13:44:18	2017-11-02 13:44:54	2017-11-02 13:45:10	sala-del-mastio
1d53300f-b811-4400-8b67-e16c98a984fd	2017-11-11 16:44:46	2017-11-11 16:46:00	2017-11-11 16:46:51	cortile
0c2547a9-b51a-46dd-ae00-a6e79ad8a824	2017-11-11 16:44:51	2017-11-11 16:44:54	2017-11-11 16:45:30	cortile
0c2547a9-b51a-46dd-ae00-a6e79ad8a824	2017-11-11 16:44:54	2017-11-11 16:45:31	2017-11-11 16:46:31	cortile
0c2547a9-b51a-46dd-ae00-a6e79ad8a824	2017-11-11 16:45:53	2017-11-11 16:45:56	2017-11-11 16:46:31	cortile
0c2547a9-b51a-46dd-ae00-a6e79ad8a824	2017-11-11 16:45:56	2017-11-11 16:47:23	2017-11-11 16:47:31	cortile
0c2547a9-b51a-46dd-ae00-a6e79ad8a824	2017-11-11 16:48:12	2017-11-11 16:48:15	2017-11-11 16:49:31	sala-di-tortura
0c2547a9-b51a-46dd-ae00-a6e79ad8a824	2017-11-11 16:48:15	2017-11-11 16:51:23	2017-11-11 16:51:31	sala-di-tortura
1d53300f-b811-4400-8b67-e16c98a984fd	2017-11-11 16:49:36	2017-11-11 16:50:56	2017-11-11 17:12:51	sala-di-tortura
1d53300f-b811-4400-8b67-e16c98a984fd	2017-11-11 16:51:26	2017-11-11 16:52:36	2017-11-11 17:12:52	sala-di-tortura
0c2547a9-b51a-46dd-ae00-a6e79ad8a824	2017-11-11 16:52:43	2017-11-11 16:52:46	2017-11-11 16:53:00	sala-del-mastio
0c2547a9-b51a-46dd-ae00-a6e79ad8a824	2017-11-11 16:52:46	2017-11-11 16:55:47	2017-11-11 16:56:00	sala-del-mastio
1d53300f-b811-4400-8b67-e16c98a984fd	2017-11-11 16:52:56	2017-11-11 16:55:49	2017-11-11 17:12:52	sala-del-mastio
0c2547a9-b51a-46dd-ae00-a6e79ad8a824	2017-11-11 16:55:47	2017-11-11 16:55:48	2017-11-11 16:56:00	sala-sigismondo-isotta
0c2547a9-b51a-46dd-ae00-a6e79ad8a824	2017-11-11 16:55:48	2017-11-11 16:55:49	2017-11-11 16:56:01	sala-sigismondo-isotta
1d53300f-b811-4400-8b67-e16c98a984fd	2017-11-11 16:55:49	2017-11-11 16:58:38	2017-11-11 17:12:53	sala-sigismondo-isotta
0c2547a9-b51a-46dd-ae00-a6e79ad8a824	2017-11-11 16:55:49	2017-11-11 16:58:18	2017-11-11 16:58:30	sala-sigismondo-isotta
0c2547a9-b51a-46dd-ae00-a6e79ad8a824	2017-11-11 16:58:18	2017-11-11 16:58:19	2017-11-11 16:58:35	sala-della-passione
0c2547a9-b51a-46dd-ae00-a6e79ad8a824	2017-11-11 16:58:19	2017-11-11 16:59:36	2017-11-11 17:00:00	sala-della-passione
1d53300f-b811-4400-8b67-e16c98a984fd	2017-11-11 16:58:38	2017-11-11 16:59:58	2017-11-11 17:12:54	sala-del-mastio
0c2547a9-b51a-46dd-ae00-a6e79ad8a824	2017-11-11 16:59:36	2017-11-11 16:59:38	2017-11-11 17:00:00	sala-sigismondo-isotta
0c2547a9-b51a-46dd-ae00-a6e79ad8a824	2017-11-11 16:59:38	2017-11-11 17:00:19	2017-11-11 17:00:30	sala-sigismondo-isotta
1d53300f-b811-4400-8b67-e16c98a984fd	2017-11-11 16:59:58	2017-11-11 17:00:58	2017-11-11 17:12:54	sala-della-passione
0c2547a9-b51a-46dd-ae00-a6e79ad8a824	2017-11-11 17:00:19	2017-11-11 17:00:20	2017-11-11 17:00:31	sala-della-passione
0c2547a9-b51a-46dd-ae00-a6e79ad8a824	2017-11-11 17:00:20	2017-11-11 17:00:56	2017-11-11 17:01:00	sala-della-passione
0c2547a9-b51a-46dd-ae00-a6e79ad8a824	2017-11-11 17:01:08	2017-11-11 17:01:11	2017-11-11 17:01:30	camerino-lucrezia-borgia
0c2547a9-b51a-46dd-ae00-a6e79ad8a824	2017-11-11 17:01:11	2017-11-11 17:02:00	2017-11-11 17:02:29	camerino-lucrezia-borgia
1d53300f-b811-4400-8b67-e16c98a984fd	2017-11-11 17:01:39	2017-11-11 17:02:36	2017-11-11 17:12:55	camerino-lucrezia-borgia
0c2547a9-b51a-46dd-ae00-a6e79ad8a824	2017-11-11 17:02:01	2017-11-11 17:02:41	2017-11-11 17:03:00	camerino-lucrezia-borgia
0c2547a9-b51a-46dd-ae00-a6e79ad8a824	2017-11-11 17:02:55	2017-11-11 17:02:58	2017-11-11 17:03:00	sala-del-leone-sforzesco
0c2547a9-b51a-46dd-ae00-a6e79ad8a824	2017-11-11 17:02:58	2017-11-11 17:03:35	2017-11-11 17:03:59	sala-del-leone-sforzesco
0c2547a9-b51a-46dd-ae00-a6e79ad8a824	2017-11-11 17:04:27	2017-11-11 17:04:28	2017-11-11 17:04:28	sala-dei-putti
0c2547a9-b51a-46dd-ae00-a6e79ad8a824	2017-11-11 17:04:28	2017-11-11 17:04:30	2017-11-11 17:04:34	sala-dei-putti
0c2547a9-b51a-46dd-ae00-a6e79ad8a824	2017-11-11 17:04:30	2017-11-11 17:06:04	2017-11-11 17:06:28	sala-dei-putti
1EC19B93-59CB-47C8-B4BD-D34F13574B73	2017-11-18 14:46:06	2017-11-18 14:46:08	2017-12-02 12:50:20	sala-sigismondo-isotta
4C5FAE50-ACAA-485C-91B5-E6AABC9AA75D	2017-11-26 10:26:45	2017-11-26 10:27:55	2017-11-26 10:28:01	sala-del-mastio
4C5FAE50-ACAA-485C-91B5-E6AABC9AA75D	2017-11-26 10:28:09	2017-11-26 10:28:11	2017-11-26 10:28:16	sala-del-mastio
4C5FAE50-ACAA-485C-91B5-E6AABC9AA75D	2017-11-26 10:28:25	2017-11-26 10:28:33	2017-11-26 10:29:01	sala-del-mastio
4C5FAE50-ACAA-485C-91B5-E6AABC9AA75D	2017-11-26 10:28:41	2017-11-26 10:28:47	2017-11-26 10:29:01	sala-del-mastio
4C5FAE50-ACAA-485C-91B5-E6AABC9AA75D	2017-11-26 10:29:01	2017-11-26 10:29:05	2017-11-26 10:29:10	sala-del-mastio
1EC19B93-59CB-47C8-B4BD-D34F13574B73	2017-12-02 12:48:51	2017-12-02 12:49:38	2017-12-02 12:50:21	sala-del-mastio
1EC19B93-59CB-47C8-B4BD-D34F13574B73	2017-12-02 12:49:38	2017-12-02 12:50:06	2017-12-02 12:50:21	sala-sigismondo-isotta
1EC19B93-59CB-47C8-B4BD-D34F13574B73	2017-12-02 12:50:12	2017-12-02 12:50:54	2017-12-02 12:52:13	sala-sigismondo-isotta
1EC19B93-59CB-47C8-B4BD-D34F13574B73	2017-12-02 12:50:54	2017-12-02 12:51:34	2017-12-02 12:52:14	sala-del-mastio
1EC19B93-59CB-47C8-B4BD-D34F13574B73	2017-12-02 12:51:34	2017-12-02 12:52:14	2017-12-02 15:14:57	sala-sigismondo-isotta
1EC19B93-59CB-47C8-B4BD-D34F13574B73	2017-12-02 15:15:00	2017-12-02 15:15:36	2017-12-02 16:22:28	sala-del-mastio
1EC19B93-59CB-47C8-B4BD-D34F13574B73	2017-12-02 16:22:32	2017-12-02 16:23:44	2017-12-12 14:19:43	sala-del-mastio
1EC19B93-59CB-47C8-B4BD-D34F13574B73	2017-12-07 10:38:16	2017-12-07 10:38:55	2017-12-12 14:19:44	camera-di-francesca
1aab6070-12d9-4651-8e14-aa798e6418d9	2017-12-09 10:53:54	2017-12-09 10:54:32	2017-12-09 10:54:37	sala-sigismondo-isotta
26092f76-5e6a-4a7b-90ac-09d1af30b04f	2017-12-09 10:54:12	2017-12-09 10:54:52	2017-12-09 10:54:54	sala-sigismondo-isotta
1aab6070-12d9-4651-8e14-aa798e6418d9	2017-12-09 10:54:32	2017-12-09 10:54:58	2017-12-09 10:55:21	sala-della-passione
26092f76-5e6a-4a7b-90ac-09d1af30b04f	2017-12-09 10:54:52	2017-12-09 10:56:09	2017-12-09 10:56:54	sala-della-passione
1aab6070-12d9-4651-8e14-aa798e6418d9	2017-12-09 10:54:58	2017-12-09 10:57:55	2017-12-09 10:57:57	sala-sigismondo-isotta
26092f76-5e6a-4a7b-90ac-09d1af30b04f	2017-12-09 10:56:09	2017-12-09 10:56:32	2017-12-09 10:56:54	sala-sigismondo-isotta
26092f76-5e6a-4a7b-90ac-09d1af30b04f	2017-12-09 10:56:32	2017-12-09 10:56:53	2017-12-09 10:56:55	cortile
26092f76-5e6a-4a7b-90ac-09d1af30b04f	2017-12-09 10:56:53	2017-12-09 10:58:24	2017-12-09 10:58:54	sala-sigismondo-isotta
1aab6070-12d9-4651-8e14-aa798e6418d9	2017-12-09 10:57:55	2017-12-09 11:00:44	2017-12-09 11:00:57	sala-della-passione
26092f76-5e6a-4a7b-90ac-09d1af30b04f	2017-12-09 10:58:24	2017-12-09 11:00:12	2017-12-09 11:00:54	sala-della-passione
26092f76-5e6a-4a7b-90ac-09d1af30b04f	2017-12-09 11:00:12	2017-12-09 11:00:52	2017-12-09 11:00:54	camerino-lucrezia-borgia
26092f76-5e6a-4a7b-90ac-09d1af30b04f	2017-12-09 11:00:59	2017-12-09 11:01:34	2017-12-09 11:01:54	camerino-lucrezia-borgia
8cb4fb07-1082-4ede-b433-f404df9c5d51	2017-12-09 11:03:42	2017-12-09 11:04:22	2017-12-09 11:09:12	sala-sigismondo-isotta
8cb4fb07-1082-4ede-b433-f404df9c5d51	2017-12-09 11:05:33	2017-12-09 11:22:05	2017-12-09 13:22:31	sala-sigismondo-isotta
41b00096-95d9-4db9-b0b1-ddbd5138927d	2017-12-09 11:06:18	2017-12-09 11:07:00	2017-12-09 11:07:25	sala-sigismondo-isotta
1aab6070-12d9-4651-8e14-aa798e6418d9	2017-12-09 11:10:19	2017-12-09 11:13:43	2017-12-09 11:16:32	camera-di-francesca
41b00096-95d9-4db9-b0b1-ddbd5138927d	2017-12-09 11:11:58	2017-12-09 11:12:54	2017-12-09 11:13:02	camerino-lucrezia-borgia
1aab6070-12d9-4651-8e14-aa798e6418d9	2017-12-09 11:13:43	2017-12-09 11:14:09	2017-12-09 11:16:33	corpo-di-guardia
1aab6070-12d9-4651-8e14-aa798e6418d9	2017-12-09 11:14:09	2017-12-09 11:14:39	2017-12-09 11:16:28	camera-di-francesca
1aab6070-12d9-4651-8e14-aa798e6418d9	2017-12-09 11:18:09	2017-12-09 11:19:21	2017-12-09 11:19:56	cappella
8cb4fb07-1082-4ede-b433-f404df9c5d51	2017-12-09 11:22:05	2017-12-09 11:22:45	2017-12-09 13:22:33	corpo-di-guardia
8cb4fb07-1082-4ede-b433-f404df9c5d51	2017-12-09 11:23:06	2017-12-09 11:23:37	2017-12-09 13:22:34	corpo-di-guardia
8cb4fb07-1082-4ede-b433-f404df9c5d51	2017-12-09 11:26:21	2017-12-09 11:27:01	2017-12-09 13:22:34	cappella
8cb4fb07-1082-4ede-b433-f404df9c5d51	2017-12-09 11:27:22	2017-12-09 11:27:53	2017-12-09 13:22:34	cortile
8cb4fb07-1082-4ede-b433-f404df9c5d51	2017-12-09 11:28:03	2017-12-09 11:28:37	2017-12-09 13:22:35	corpo-di-guardia
8cb4fb07-1082-4ede-b433-f404df9c5d51	2017-12-09 11:28:37	2017-12-09 11:29:27	2017-12-09 13:22:35	cortile
8cb4fb07-1082-4ede-b433-f404df9c5d51	2017-12-09 11:29:27	2017-12-09 11:30:25	2017-12-09 13:22:36	camera-di-francesca
a974cf5f-3907-4c12-9ca3-8e5ffa9357a6	2017-12-09 11:44:02	2017-12-09 11:45:47	2017-12-09 11:46:18	sala-della-passione
a974cf5f-3907-4c12-9ca3-8e5ffa9357a6	2017-12-09 11:46:38	2017-12-09 11:47:37	2017-12-09 11:48:18	camerino-lucrezia-borgia
a974cf5f-3907-4c12-9ca3-8e5ffa9357a6	2017-12-09 11:48:37	2017-12-09 11:50:14	2017-12-09 11:50:17	sala-del-leone-sforzesco
a974cf5f-3907-4c12-9ca3-8e5ffa9357a6	2017-12-09 11:50:32	2017-12-09 11:50:56	2017-12-09 11:51:17	sala-del-leone-sforzesco
a974cf5f-3907-4c12-9ca3-8e5ffa9357a6	2017-12-09 11:50:56	2017-12-09 11:51:31	2017-12-09 11:51:32	sala-del-cardinale
a974cf5f-3907-4c12-9ca3-8e5ffa9357a6	2017-12-09 11:51:31	2017-12-09 11:53:03	2017-12-09 11:53:18	sala-dei-putti
a974cf5f-3907-4c12-9ca3-8e5ffa9357a6	2017-12-09 11:53:03	2017-12-09 11:53:11	2017-12-09 11:53:18	cappella
a974cf5f-3907-4c12-9ca3-8e5ffa9357a6	2017-12-09 11:53:11	2017-12-09 11:53:50	2017-12-09 11:54:18	sala-dei-putti
a974cf5f-3907-4c12-9ca3-8e5ffa9357a6	2017-12-09 11:54:11	2017-12-09 11:55:39	2017-12-09 11:56:17	sala-del-consiglio
a974cf5f-3907-4c12-9ca3-8e5ffa9357a6	2017-12-09 11:55:39	2017-12-09 11:57:15	2017-12-09 11:57:17	camera-di-francesca
a974cf5f-3907-4c12-9ca3-8e5ffa9357a6	2017-12-09 11:57:15	2017-12-09 11:57:37	2017-12-09 11:58:10	corpo-di-guardia
a974cf5f-3907-4c12-9ca3-8e5ffa9357a6	2017-12-09 11:57:37	2017-12-09 11:58:13	2017-12-09 11:58:17	camera-di-francesca
a974cf5f-3907-4c12-9ca3-8e5ffa9357a6	2017-12-09 11:58:21	2017-12-09 11:58:53	2017-12-09 12:00:10	sala-di-giustizia
a974cf5f-3907-4c12-9ca3-8e5ffa9357a6	2017-12-09 11:58:53	2017-12-09 11:59:51	2017-12-09 12:00:11	corpo-di-guardia
a974cf5f-3907-4c12-9ca3-8e5ffa9357a6	2017-12-09 12:00:27	2017-12-09 12:01:05	2017-12-09 12:01:10	sala-sigismondo-isotta
a974cf5f-3907-4c12-9ca3-8e5ffa9357a6	2017-12-09 12:02:35	2017-12-09 12:04:07	2017-12-09 12:04:10	cappella
a974cf5f-3907-4c12-9ca3-8e5ffa9357a6	2017-12-09 12:04:07	2017-12-09 12:07:22	2017-12-09 13:41:12	cortile
a974cf5f-3907-4c12-9ca3-8e5ffa9357a6	2017-12-09 12:07:48	2017-12-09 12:07:50	2017-12-09 13:41:15	corpo-di-guardia
a974cf5f-3907-4c12-9ca3-8e5ffa9357a6	2017-12-09 12:07:50	2017-12-09 12:12:55	2017-12-09 13:41:16	corpo-di-guardia
a974cf5f-3907-4c12-9ca3-8e5ffa9357a6	2017-12-09 12:12:55	2017-12-09 12:18:03	2017-12-09 13:41:16	cortile
c1397566-ac1a-419a-b745-67bd8fd63bf7	2017-12-09 12:16:45	2017-12-09 12:17:22	2017-12-09 12:17:31	sala-di-tortura
bfabe5db-0920-4b15-bb1a-698cd8d44c0b	2017-12-09 12:24:18	2017-12-09 12:24:21	2017-12-09 12:25:09	cortile
bfabe5db-0920-4b15-bb1a-698cd8d44c0b	2017-12-09 12:24:21	2017-12-09 12:24:57	2017-12-09 12:25:16	cortile
e043bb8e-c2cc-4599-9bbe-9ef20ae636a9	2017-12-10 10:15:25	2017-12-10 10:16:09	2017-12-10 10:18:03	sala-del-mastio
e043bb8e-c2cc-4599-9bbe-9ef20ae636a9	2017-12-10 10:51:34	2017-12-10 10:52:43	2017-12-10 10:57:25	sala-dei-putti
e043bb8e-c2cc-4599-9bbe-9ef20ae636a9	2017-12-10 10:53:18	2017-12-10 10:53:21	2017-12-10 10:57:26	sala-dei-putti
e043bb8e-c2cc-4599-9bbe-9ef20ae636a9	2017-12-10 10:53:21	2017-12-10 10:53:51	2017-12-10 10:57:26	sala-dei-putti
e043bb8e-c2cc-4599-9bbe-9ef20ae636a9	2017-12-10 10:53:51	2017-12-10 10:54:43	2017-12-10 10:57:27	sala-del-consiglio
e043bb8e-c2cc-4599-9bbe-9ef20ae636a9	2017-12-10 10:54:43	2017-12-10 10:56:27	2017-12-10 10:57:27	camera-di-francesca
e043bb8e-c2cc-4599-9bbe-9ef20ae636a9	2017-12-10 10:57:05	2017-12-10 10:57:08	2017-12-10 10:57:28	corpo-di-guardia
9d3a02da-b53d-4f66-ae69-51ac15c24044	2017-12-10 11:40:06	2017-12-10 11:40:07	2017-12-10 11:43:45	sala-del-cardinale
9d3a02da-b53d-4f66-ae69-51ac15c24044	2017-12-10 11:40:07	2017-12-10 11:40:24	2017-12-10 11:43:47	sala-del-cardinale
9d3a02da-b53d-4f66-ae69-51ac15c24044	2017-12-10 11:40:24	2017-12-10 11:43:20	2017-12-10 11:43:48	sala-dei-putti
9d3a02da-b53d-4f66-ae69-51ac15c24044	2017-12-10 11:43:30	2017-12-10 11:43:41	2017-12-10 11:43:48	sala-dei-putti
9d3a02da-b53d-4f66-ae69-51ac15c24044	2017-12-10 11:43:41	2017-12-10 11:45:05	2017-12-10 11:47:52	sala-del-consiglio
9d3a02da-b53d-4f66-ae69-51ac15c24044	2017-12-10 11:45:15	2017-12-10 11:45:56	2017-12-10 11:47:53	sala-del-consiglio
9d3a02da-b53d-4f66-ae69-51ac15c24044	2017-12-10 11:46:06	2017-12-10 11:46:14	2017-12-10 11:47:53	camera-di-francesca
9d3a02da-b53d-4f66-ae69-51ac15c24044	2017-12-10 11:46:14	2017-12-10 11:46:47	2017-12-10 11:47:54	corpo-di-guardia
9d3a02da-b53d-4f66-ae69-51ac15c24044	2017-12-10 11:46:47	2017-12-10 11:47:40	2017-12-10 11:47:54	camera-di-francesca
9d3a02da-b53d-4f66-ae69-51ac15c24044	2017-12-10 11:47:50	2017-12-10 11:47:59	2017-12-10 11:48:04	corpo-di-guardia
1EC19B93-59CB-47C8-B4BD-D34F13574B73	2017-12-12 14:16:41	2017-12-12 14:17:29	2017-12-12 14:19:45	sala-dei-putti
1EC19B93-59CB-47C8-B4BD-D34F13574B73	2017-12-12 14:19:49	2017-12-12 14:20:47	2017-12-12 14:21:24	sala-dei-putti
1EC19B93-59CB-47C8-B4BD-D34F13574B73	2017-12-12 14:21:31	2017-12-12 14:22:37	2017-12-12 14:27:43	sala-dei-putti
1EC19B93-59CB-47C8-B4BD-D34F13574B73	2017-12-12 14:27:46	2017-12-12 14:28:29	2017-12-16 14:02:03	sala-dei-putti
1EC19B93-59CB-47C8-B4BD-D34F13574B73	2017-12-16 14:01:09	2017-12-16 14:02:05	2017-12-31 21:03:08	sala-dei-putti
1e2d61e2-a806-4ca6-941b-f5e8e8a362bf	2017-12-30 13:53:47	2017-12-30 13:54:25	2017-12-30 13:54:29	sala-del-mastio
1e2d61e2-a806-4ca6-941b-f5e8e8a362bf	2017-12-30 14:02:06	2017-12-30 14:02:49	2017-12-30 14:02:55	sala-della-passione
1e2d61e2-a806-4ca6-941b-f5e8e8a362bf	2017-12-30 14:14:36	2017-12-30 14:15:06	2017-12-30 14:15:18	sala-dei-putti
1e2d61e2-a806-4ca6-941b-f5e8e8a362bf	2017-12-30 14:15:12	2017-12-30 14:16:36	2017-12-30 14:16:38	sala-dei-putti
1e2d61e2-a806-4ca6-941b-f5e8e8a362bf	2017-12-30 14:16:36	2017-12-30 14:17:15	2017-12-30 14:17:21	sala-del-consiglio
97fd36d8-00de-4185-b20e-7efb7eb43130	2017-12-31 11:21:44	2017-12-31 11:22:32	2017-12-31 11:23:25	sala-dei-putti
97fd36d8-00de-4185-b20e-7efb7eb43130	2017-12-31 11:35:33	2017-12-31 11:36:17	2017-12-31 11:36:43	corpo-di-guardia
a7ecc26b-3baa-4514-97ac-b9e0a0844b00	2017-12-31 11:40:04	2017-12-31 11:42:45	2017-12-31 11:43:28	sala-di-tortura
83b251f7-1ed7-4759-8ab1-6f7c2dd736cd	2017-12-31 11:42:38	2017-12-31 11:43:10	2017-12-31 11:43:20	sala-sigismondo-isotta
83b251f7-1ed7-4759-8ab1-6f7c2dd736cd	2017-12-31 11:43:10	2017-12-31 11:43:48	2017-12-31 11:44:20	cortile
a7ecc26b-3baa-4514-97ac-b9e0a0844b00	2017-12-31 11:43:18	2017-12-31 11:44:57	2017-12-31 11:45:12	sala-del-mastio
a7ecc26b-3baa-4514-97ac-b9e0a0844b00	2017-12-31 11:44:57	2017-12-31 11:49:12	2017-12-31 11:49:18	sala-sigismondo-isotta
a7ecc26b-3baa-4514-97ac-b9e0a0844b00	2017-12-31 11:49:21	2017-12-31 11:51:38	2017-12-31 11:51:43	sala-della-passione
a7ecc26b-3baa-4514-97ac-b9e0a0844b00	2017-12-31 11:52:03	2017-12-31 11:53:43	2017-12-31 11:53:46	camerino-lucrezia-borgia
a7ecc26b-3baa-4514-97ac-b9e0a0844b00	2017-12-31 11:54:13	2017-12-31 11:54:52	2017-12-31 11:54:59	sala-del-leone-sforzesco
a7ecc26b-3baa-4514-97ac-b9e0a0844b00	2017-12-31 11:55:40	2017-12-31 11:58:10	2017-12-31 11:59:03	sala-dei-putti
83b251f7-1ed7-4759-8ab1-6f7c2dd736cd	2017-12-31 11:56:41	2017-12-31 11:57:00	2017-12-31 11:57:42	sala-della-passione
83b251f7-1ed7-4759-8ab1-6f7c2dd736cd	2017-12-31 11:57:00	2017-12-31 11:57:04	2017-12-31 11:57:44	sala-della-passione
83b251f7-1ed7-4759-8ab1-6f7c2dd736cd	2017-12-31 11:57:09	2017-12-31 11:57:36	2017-12-31 11:57:44	sala-della-passione
83b251f7-1ed7-4759-8ab1-6f7c2dd736cd	2017-12-31 11:57:41	2017-12-31 11:57:51	2017-12-31 11:58:43	sala-della-passione
83b251f7-1ed7-4759-8ab1-6f7c2dd736cd	2017-12-31 11:58:05	2017-12-31 11:58:07	2017-12-31 11:58:43	sala-della-passione
a7ecc26b-3baa-4514-97ac-b9e0a0844b00	2017-12-31 11:58:10	2017-12-31 11:59:03	2017-12-31 11:59:05	sala-del-consiglio
a7ecc26b-3baa-4514-97ac-b9e0a0844b00	2017-12-31 11:59:03	2017-12-31 12:00:21	2017-12-31 12:00:36	camera-di-francesca
a7ecc26b-3baa-4514-97ac-b9e0a0844b00	2017-12-31 12:00:21	2017-12-31 12:00:45	2017-12-31 12:01:03	corpo-di-guardia
a7ecc26b-3baa-4514-97ac-b9e0a0844b00	2017-12-31 12:00:45	2017-12-31 12:01:10	2017-12-31 12:01:15	camera-di-francesca
a7ecc26b-3baa-4514-97ac-b9e0a0844b00	2017-12-31 12:01:10	2017-12-31 12:01:15	2017-12-31 12:01:21	corpo-di-guardia
a7ecc26b-3baa-4514-97ac-b9e0a0844b00	2017-12-31 12:01:15	2017-12-31 12:02:05	2017-12-31 12:02:15	camera-di-francesca
a7ecc26b-3baa-4514-97ac-b9e0a0844b00	2017-12-31 12:02:05	2017-12-31 12:02:11	2017-12-31 12:02:16	corpo-di-guardia
83b251f7-1ed7-4759-8ab1-6f7c2dd736cd	2017-12-31 12:02:10	2017-12-31 12:02:12	2017-12-31 12:02:21	sala-del-leone-sforzesco
a7ecc26b-3baa-4514-97ac-b9e0a0844b00	2017-12-31 12:02:11	2017-12-31 12:02:15	2017-12-31 12:02:16	camera-di-francesca
83b251f7-1ed7-4759-8ab1-6f7c2dd736cd	2017-12-31 12:02:12	2017-12-31 12:02:35	2017-12-31 12:02:45	sala-del-leone-sforzesco
83b251f7-1ed7-4759-8ab1-6f7c2dd736cd	2017-12-31 12:02:43	2017-12-31 12:02:44	2017-12-31 12:02:46	sala-del-leone-sforzesco
83b251f7-1ed7-4759-8ab1-6f7c2dd736cd	2017-12-31 12:02:44	2017-12-31 12:02:46	2017-12-31 12:03:05	sala-del-cardinale
83b251f7-1ed7-4759-8ab1-6f7c2dd736cd	2017-12-31 12:02:46	2017-12-31 12:03:23	2017-12-31 12:03:45	sala-del-cardinale
a7ecc26b-3baa-4514-97ac-b9e0a0844b00	2017-12-31 12:05:28	2017-12-31 12:07:51	2017-12-31 12:07:55	cappella
83b251f7-1ed7-4759-8ab1-6f7c2dd736cd	2017-12-31 12:05:45	2017-12-31 12:17:14	2017-12-31 12:17:27	sala-dei-putti
83b251f7-1ed7-4759-8ab1-6f7c2dd736cd	2017-12-31 12:17:14	2017-12-31 12:17:57	2017-12-31 12:18:18	camera-di-francesca
c87468d2-a650-4503-9696-56d2840c4ed4	2017-12-31 12:26:30	2017-12-31 12:29:17	2017-12-31 12:29:31	sala-del-mastio
c87468d2-a650-4503-9696-56d2840c4ed4	2017-12-31 12:29:17	2017-12-31 12:30:48	2017-12-31 12:30:56	sala-sigismondo-isotta
c87468d2-a650-4503-9696-56d2840c4ed4	2017-12-31 12:30:48	2017-12-31 12:30:58	2017-12-31 12:31:01	cortile
c87468d2-a650-4503-9696-56d2840c4ed4	2017-12-31 12:30:58	2017-12-31 12:32:30	2017-12-31 12:32:31	sala-della-passione
c87468d2-a650-4503-9696-56d2840c4ed4	2017-12-31 12:32:42	2017-12-31 12:34:14	2017-12-31 12:34:15	camerino-lucrezia-borgia
c87468d2-a650-4503-9696-56d2840c4ed4	2017-12-31 12:35:36	2017-12-31 12:36:12	2017-12-31 12:36:15	sala-del-leone-sforzesco
c87468d2-a650-4503-9696-56d2840c4ed4	2017-12-31 12:36:41	2017-12-31 12:38:26	2017-12-31 12:38:31	sala-dei-putti
c87468d2-a650-4503-9696-56d2840c4ed4	2017-12-31 12:38:42	2017-12-31 12:39:06	2017-12-31 12:39:15	sala-dei-putti
c87468d2-a650-4503-9696-56d2840c4ed4	2017-12-31 12:39:06	2017-12-31 12:40:42	2017-12-31 12:40:46	sala-del-consiglio
c87468d2-a650-4503-9696-56d2840c4ed4	2017-12-31 12:40:42	2017-12-31 12:41:06	2017-12-31 12:41:15	camera-di-francesca
c87468d2-a650-4503-9696-56d2840c4ed4	2017-12-31 12:41:06	2017-12-31 12:41:56	2017-12-31 12:41:56	corpo-di-guardia
c87468d2-a650-4503-9696-56d2840c4ed4	2017-12-31 12:41:56	2017-12-31 12:42:02	2017-12-31 12:42:15	camera-di-francesca
c87468d2-a650-4503-9696-56d2840c4ed4	2017-12-31 12:42:02	2017-12-31 12:43:22	2017-12-31 12:43:31	corpo-di-guardia
c87468d2-a650-4503-9696-56d2840c4ed4	2017-12-31 12:47:27	2017-12-31 12:50:14	2017-12-31 12:51:11	cappella
f76f461d-dfa1-4833-9311-2ef4dfcf9999	2018-01-03 10:10:48	2018-01-03 10:11:25	2018-01-03 10:11:30	cortile
A5809417-66E2-42B0-ABA3-8E572DBCC2FE	2018-01-06 11:21:53	2018-01-06 11:22:25	2018-01-06 17:33:35	sala-di-tortura
A5809417-66E2-42B0-ABA3-8E572DBCC2FE	2018-01-06 11:25:54	2018-01-06 11:26:40	2018-01-06 17:33:36	sala-del-mastio
13654B78-5EEB-4595-BD99-8E2C649AF89B	2018-01-06 16:40:01	2018-01-06 16:41:14	2018-01-06 16:41:34	cortile
13654B78-5EEB-4595-BD99-8E2C649AF89B	2018-01-06 16:41:14	2018-01-06 16:41:51	2018-01-06 16:41:51	sala-di-tortura
13654B78-5EEB-4595-BD99-8E2C649AF89B	2018-01-06 16:41:51	2018-01-06 16:44:27	2018-01-06 16:45:21	cortile
13654B78-5EEB-4595-BD99-8E2C649AF89B	2018-01-06 16:44:27	2018-01-06 16:46:34	2018-01-06 16:47:21	sala-del-mastio
13654B78-5EEB-4595-BD99-8E2C649AF89B	2018-01-06 16:46:34	2018-01-06 16:48:37	2018-01-06 16:49:21	sala-sigismondo-isotta
13654B78-5EEB-4595-BD99-8E2C649AF89B	2018-01-06 16:48:37	2018-01-06 16:48:48	2018-01-06 16:49:22	sala-del-mastio
13654B78-5EEB-4595-BD99-8E2C649AF89B	2018-01-06 16:48:48	2018-01-06 16:48:59	2018-01-06 16:49:22	sala-della-passione
13654B78-5EEB-4595-BD99-8E2C649AF89B	2018-01-06 16:48:59	2018-01-06 16:49:07	2018-01-06 16:49:23	sala-del-mastio
13654B78-5EEB-4595-BD99-8E2C649AF89B	2018-01-06 16:49:07	2018-01-06 16:49:27	2018-01-06 16:50:21	sala-della-passione
13654B78-5EEB-4595-BD99-8E2C649AF89B	2018-01-06 16:49:27	2018-01-06 16:49:32	2018-01-06 16:50:22	sala-del-mastio
13654B78-5EEB-4595-BD99-8E2C649AF89B	2018-01-06 16:49:32	2018-01-06 16:50:17	2018-01-06 16:50:22	camerino-lucrezia-borgia
13654B78-5EEB-4595-BD99-8E2C649AF89B	2018-01-06 16:50:17	2018-01-06 16:50:23	2018-01-06 16:51:21	sala-del-leone-sforzesco
13654B78-5EEB-4595-BD99-8E2C649AF89B	2018-01-06 16:50:23	2018-01-06 16:50:33	2018-01-06 16:51:22	camerino-lucrezia-borgia
13654B78-5EEB-4595-BD99-8E2C649AF89B	2018-01-06 16:50:33	2018-01-06 16:51:27	2018-01-06 16:52:21	sala-del-mastio
13654B78-5EEB-4595-BD99-8E2C649AF89B	2018-01-06 16:51:27	2018-01-06 16:51:47	2018-01-06 16:52:22	sala-del-leone-sforzesco
13654B78-5EEB-4595-BD99-8E2C649AF89B	2018-01-06 16:51:47	2018-01-06 16:52:39	2018-01-06 16:53:21	sala-del-mastio
13654B78-5EEB-4595-BD99-8E2C649AF89B	2018-01-06 16:52:39	2018-01-06 16:52:45	2018-01-06 16:53:22	sala-del-cardinale
13654B78-5EEB-4595-BD99-8E2C649AF89B	2018-01-06 16:52:45	2018-01-06 16:58:06	2018-01-06 16:58:23	sala-del-mastio
13654B78-5EEB-4595-BD99-8E2C649AF89B	2018-01-06 16:58:06	2018-01-06 16:59:19	2018-01-06 17:03:18	sala-dei-putti
13654B78-5EEB-4595-BD99-8E2C649AF89B	2018-01-06 16:59:19	2018-01-06 17:02:59	2018-01-06 17:03:19	sala-del-mastio
13654B78-5EEB-4595-BD99-8E2C649AF89B	2018-01-06 17:02:59	2018-01-06 17:04:22	2018-01-06 17:04:45	camera-di-francesca
53b7b8fb-8275-4964-9d2c-87fbb8897051	2018-01-07 12:38:38	2018-01-07 12:40:32	2018-01-07 12:46:55	cortile
53b7b8fb-8275-4964-9d2c-87fbb8897051	2018-01-07 12:41:03	2018-01-07 12:42:54	2018-01-07 12:47:07	sala-di-tortura
53b7b8fb-8275-4964-9d2c-87fbb8897051	2018-01-07 12:42:59	2018-01-07 12:46:19	2018-01-07 12:47:08	sala-di-tortura
53b7b8fb-8275-4964-9d2c-87fbb8897051	2018-01-07 12:47:15	2018-01-07 12:50:16	2018-01-07 12:50:41	sala-del-mastio
53b7b8fb-8275-4964-9d2c-87fbb8897051	2018-01-07 12:50:16	2018-01-07 12:51:05	2018-01-07 12:51:06	sala-sigismondo-isotta
53b7b8fb-8275-4964-9d2c-87fbb8897051	2018-01-07 12:51:05	2018-01-07 12:51:09	2018-01-07 12:51:41	sala-del-mastio
53b7b8fb-8275-4964-9d2c-87fbb8897051	2018-01-07 12:51:09	2018-01-07 12:53:43	2018-01-07 12:54:41	sala-sigismondo-isotta
53b7b8fb-8275-4964-9d2c-87fbb8897051	2018-01-07 12:54:37	2018-01-07 12:56:28	2018-01-07 12:56:30	sala-della-passione
53b7b8fb-8275-4964-9d2c-87fbb8897051	2018-01-07 13:01:16	2018-01-07 13:03:52	2018-01-07 13:03:55	sala-dei-putti
53b7b8fb-8275-4964-9d2c-87fbb8897051	2018-01-07 13:04:44	2018-01-07 13:06:24	2018-01-07 13:06:30	sala-del-consiglio
53b7b8fb-8275-4964-9d2c-87fbb8897051	2018-01-07 13:06:24	2018-01-07 13:08:51	2018-01-07 13:08:55	camera-di-francesca
53b7b8fb-8275-4964-9d2c-87fbb8897051	2018-01-07 13:09:42	2018-01-07 13:10:34	2018-01-07 13:10:41	camera-di-francesca
53b7b8fb-8275-4964-9d2c-87fbb8897051	2018-01-07 13:11:12	2018-01-07 13:11:50	2018-01-07 13:11:52	corpo-di-guardia
53b7b8fb-8275-4964-9d2c-87fbb8897051	2018-01-07 13:14:44	2018-01-07 13:16:53	2018-01-07 13:16:58	cappella
53b7b8fb-8275-4964-9d2c-87fbb8897051	2018-01-07 13:17:14	2018-01-07 13:17:53	2018-01-07 13:18:32	corpo-di-guardia
53b7b8fb-8275-4964-9d2c-87fbb8897051	2018-01-07 13:18:16	2018-01-07 13:19:02	2018-01-07 13:19:46	corpo-di-guardia
53b7b8fb-8275-4964-9d2c-87fbb8897051	2018-01-07 13:19:02	2018-01-07 13:19:43	2018-01-07 13:19:52	camera-di-francesca
1EC19B93-59CB-47C8-B4BD-D34F13574B73	2018-01-10 14:33:31	2018-01-10 14:34:10	2018-01-12 13:18:39	sala-sigismondo-isotta
1EC19B93-59CB-47C8-B4BD-D34F13574B73	2018-01-12 13:15:35	2018-01-12 13:17:13	2018-01-12 13:56:39	anticappella
1EC19B93-59CB-47C8-B4BD-D34F13574B73	2018-01-12 13:17:19	2018-01-12 13:18:32	2018-01-12 13:19:06	anticappella
1EC19B93-59CB-47C8-B4BD-D34F13574B73	2018-01-12 13:18:38	2018-01-12 13:19:08	2018-01-12 13:56:33	anticappella
1EC19B93-59CB-47C8-B4BD-D34F13574B73	2018-01-12 13:56:39	2018-01-12 14:02:06	2018-01-12 14:09:50	anticappella
1EC19B93-59CB-47C8-B4BD-D34F13574B73	2018-01-12 14:02:12	2018-01-12 14:03:25	2018-01-12 14:09:50	anticappella
1EC19B93-59CB-47C8-B4BD-D34F13574B73	2018-01-12 14:09:52	2018-01-12 14:10:56	2018-01-12 14:11:40	anticappella
1EC19B93-59CB-47C8-B4BD-D34F13574B73	2018-01-12 14:11:10	2018-01-12 14:19:57	2018-01-12 14:25:50	anticappella
1EC19B93-59CB-47C8-B4BD-D34F13574B73	2018-01-12 14:25:54	2018-01-12 14:32:15	2018-01-13 13:46:17	anticappella
1EC19B93-59CB-47C8-B4BD-D34F13574B73	2018-01-13 13:22:21	2018-01-13 13:25:15	2018-01-13 13:46:17	anticappella
1EC19B93-59CB-47C8-B4BD-D34F13574B73	2018-01-13 13:25:25	2018-01-13 13:44:33	2018-01-13 13:46:17	anticappella
1EC19B93-59CB-47C8-B4BD-D34F13574B73	2018-01-13 13:46:21	2018-01-13 13:46:55	2018-01-13 13:49:26	anticappella
1EC19B93-59CB-47C8-B4BD-D34F13574B73	2018-01-13 13:47:03	2018-01-13 13:51:24	2018-01-13 13:59:34	anticappella
1EC19B93-59CB-47C8-B4BD-D34F13574B73	2018-01-13 13:59:39	2018-01-13 14:05:56	2018-01-13 14:05:58	anticappella
1EC19B93-59CB-47C8-B4BD-D34F13574B73	2018-01-13 14:06:00	2018-01-13 14:06:54	2018-01-13 14:06:58	anticappella
1EC19B93-59CB-47C8-B4BD-D34F13574B73	2018-01-13 14:07:00	2018-01-13 14:07:50	2018-01-15 09:55:51	anticappella
1EC19B93-59CB-47C8-B4BD-D34F13574B73	2018-01-15 09:34:31	2018-01-15 09:44:06	2018-01-15 09:55:52	anticappella
1EC19B93-59CB-47C8-B4BD-D34F13574B73	2018-01-15 09:44:12	2018-01-15 09:55:53	2018-01-15 09:56:01	anticappella
1EC19B93-59CB-47C8-B4BD-D34F13574B73	2018-01-15 09:55:59	2018-01-15 10:12:08	2018-01-15 10:12:50	anticappella
1EC19B93-59CB-47C8-B4BD-D34F13574B73	2018-01-15 10:12:20	2018-01-15 10:14:04	2018-01-15 10:22:43	anticappella
1EC19B93-59CB-47C8-B4BD-D34F13574B73	2018-01-15 10:14:14	2018-01-15 10:15:18	2018-01-15 10:23:45	anticappella
1EC19B93-59CB-47C8-B4BD-D34F13574B73	2018-01-15 10:15:26	2018-01-15 10:16:10	2018-01-15 10:22:40	anticappella
1EC19B93-59CB-47C8-B4BD-D34F13574B73	2018-01-15 10:16:18	2018-01-15 10:17:18	2018-01-15 10:22:44	anticappella
1EC19B93-59CB-47C8-B4BD-D34F13574B73	2018-01-15 10:17:24	2018-01-15 10:18:40	2018-01-15 10:23:42	anticappella
1EC19B93-59CB-47C8-B4BD-D34F13574B73	2018-01-15 10:18:50	2018-01-15 10:19:34	2018-01-15 10:23:44	anticappella
1EC19B93-59CB-47C8-B4BD-D34F13574B73	2018-01-15 10:19:42	2018-01-15 10:20:10	2018-01-15 10:23:44	anticappella
1EC19B93-59CB-47C8-B4BD-D34F13574B73	2018-01-15 10:22:46	2018-01-15 10:23:44	2018-01-15 10:23:50	anticappella
59				27
