# Supplementary material for: IoT and Engagement in the Ubiquitous Museum
Source: Sensors (Basel). 2019 Mar 21;19(6):1387. doi: 10.3390/s19061387 (PMC6470879; doi:10.3390/s19061387)
Supplement: Supplementary file 1 [file sensors-19-01387-s001.zip › Supplementary_Material/SI-2_Content_Complexity/Areas_Gradara.xlsx]

## Sheet: Foglio1
Room	Room Code	Room walkable Area (sm)	Flow Sequence	Features
Ground Floor
Cortile	A1	420	Indipendent	This area has a dedicated multitouch screen with multimedia contents. The architecture is composed of columns and some marble objects on the walls.
Corpo di Guardia	A	45	from A1 to A	The room contains ld furniture, armatures,weapons and war objects.
Sala della tortura	B	32	from C to B	On a side of the room there is a water shaft, it is very cold and placed on the underground level. It represent a torture room with typical torture objects.
Entrance	C	9.5	from aA1 to C	N/A
Anticappella	D	82	form A1 to D	The room is very large, at the center has cabinets with armatures, as well as in the side walls with cabinets holding old dresses.
Cappella	E	46.9	from A1 to E	What get the attention of the visitor is an ancient stone sarcophagus used as altar with bass relieves of religious scenes.
First Floor Floor
Sala del Mastio	F	56	from C to F	Connection room with a multimedia screen. There are some old furniturss.
Sala del Mastio	G	52	from F to G
Sala della Passione	H	37	from G to H	The room is very bright, inside there are old furnitures and small paintings representing the passion of Christ
Sala Malatestiana	I	57	from H to I	This room is dark, with artificial light predominant. Besides daily furnitures, there are portraits.
Sala del leone Sforzesco	J	51	from I to J	A typical renaissance bedroom, with night furnitures and a painting of Madonna. The ambient is very warm and calm.
Sala del Cardinale	K	40	from J to K	The room is quite smallwith. Is a bedroom with a bed in the center and just a Madonna painting on the wall.
Sala dei Putti	L	55	from H to L	Bedroom, with brigh light from outside and bedroom furnitures. Small paintings of child playing on the walls.
Sala Rossa	M	45	from L to M	In this room the most used color is red. There are no decorations or artworks. There is a fireplace and canopy bed.
Sala del Consiglio	N	55	from M to N	The council room is a typical room for administrative practices. A huge table stands at the center of the room, together with cabinets with armatures.
Loggiato	O	63	from N to O	Loggia is an outdoorspace, just a connection with the other rooms of the visit.
Sala di Giustizia	P	61	from O to P & from Q to P	The room is empty of furnitures, it has artworks on the walls, bassrelieves and a religious painting.
Camera di Francesca	Q	35	from N to Q	This room is the more evocative room of the exhibition, since it tell the story of Paolo and Francesco (Divine Commedy). Old dresses and furnitures are displaced among the room
