# Supplementary material for: IoT and Engagement in the Ubiquitous Museum
Source: Sensors (Basel). 2019 Mar 21;19(6):1387. doi: 10.3390/s19061387 (PMC6470879; doi:10.3390/s19061387)
Supplement: Supplementary file 1 [file sensors-19-01387-s001.zip › Supplementary_Material/SI-2_Content_Complexity/Areas_Gradara_1.xlsx]

## Sheet: Foglio1
Room	Room walkable Area (sm)	Features	Number ofknowledge Elements
Corpo di Guardia	45	The room contains ld furniture, armatures,weapons and war objects besides popular furnitures.	5
Camerino di Lucrezia borgia	8	The room contains typical toilet objects like mirrors, basins, and old heater; even furnitures are presents and a painting in the wall	3
Sala della tortura	32	On a side of the room there is a water shaft, it is very cold and placed on the underground level. It represent a torture room with typical torture objects.	2
Sala del Consiglio	55	The council room is a typical room for administrative practices. A huge table stands at the center of the room, together with cabinets with armatures.	3
Sala dei Putti	55	Bedroom, with brigh light from outside and bedroom furnitures. Small paintings of child playing on the walls.	3
Sala di Sigismondo e Isotta	38	Huge room with daily furnitures like tables, chairs and cabinets. Paintings and armatures complete the exhibition	3
Sala del leone Sforzesco	51	A typical renaissance bedroom, with night furnitures and a painting of Madonna. The ambient is very warm and calm.	3
Sala della Passione	37	The room is very bright, inside there are old furnitures and small paintings representing the passion of Christ	4
Sala del Mastio	56	Connection room with a multimedia screen. There are some old furniturss.	2
Sala del Mastio	52
Sala di Giustizia	61	The room is empty of furnitures, it has artworks on the walls, bassrelieves and a religious painting.	4
Cappella	46.9	What get the attention of the visitor is an ancient stone sarcophagus used as altar with bass relieves of religious scenes.	2
Cortile	420	This area has a dedicated multitouch screen with multimedia contents. The architecture is composed of columns and some marble objects on the walls.	2
Sala del Cardinale	40	The room is quite small. Is a bedroom with a bed in the center and just a Madonna painting on the wall.	2
Camera di Francesca	35	This room is the more evocative room of the exhibition, since it tell the story of Paolo and Francesco (Divine Commedy). Old dresses and furnitures are displaced among the room	4
Entrance	9.5	N/A
Anticappella	82	The room is very large, at the center has cabinets with armatures, as well as in the side walls with cabinets holding old dresses.
Sala Malatestiana	57	This room is dark, with artificial light predominant. Besides daily furnitures, there are portraits.
Sala Rossa	45	In this room the most used color is red. There are no decorations or artworks. There is a fireplace and canopy bed.
Loggiato	63	Loggia is an outdoorspace, just a connection with the other rooms of the visit.
